# Supplementary material for: Determining Toxic Potencies of Water-Soluble Contaminants in Wastewater Influents and Effluent Using Gene Expression Profiling in C. elegans as a Bioanalytical Tool
Source: Arch Environ Contam Toxicol. 2022 Oct 3;83(3):284–94. doi: 10.1007/s00244-022-00959-y (PMC9556352; doi:10.1007/s00244-022-00959-y)
Supplement: Supplementary file 1 — Supplementary file1 (XLSX 70 kb) [file 244_2022_959_MOESM1_ESM.xlsx]

## Sheet: Table S1
Table S1. The quality of template RNA used in microarrays as measured by NanoDrop spectrophotometer
Batch No	Samples ID	Samples name	ng/μl	A260	A280	260/280	260/230
Batch 1	SW1	Surface water 1	161.69	4.042	1.963	2.06	2.1
Batch 1	SW2	Surface water 2	202.56	5.064	2.429	2.08	1.9
Batch 1	SW3	Surface water 3	197.77	4.944	2.353	2.1	1.42
Batch 1	H	Hospital	205.24	5.131	2.442	2.1	1.89
Batch 1	N	Nursing homes	178.94	4.474	2.148	2.08	1.35
Batch 1	C	Community	149.97	3.749	1.791	2.09	1.17
Batch 1	I	WWTP influent	172.22	4.306	2.055	2.09	1.76
Batch 1	E	WWTP effluent	268.42	6.711	3.2	2.1	1.87
Batch 2	SW1	Surface water 1	191.55	4.789	2.257	2.12	2.49
Batch 2	SW2	Surface water 2	310.37	7.759	3.707	2.09	1.72
Batch 2	SW3	Surface water 3	233.57	5.839	2.786	2.1	2.33
Batch 2	H	Hospital	253.35	6.334	2.981	2.12	1.85
Batch 2	N	Nursing homes	289.84	7.246	3.465	2.09	2.38
Batch 2	C	Community	159.18	3.979	1.867	2.13	2.1
Batch 2	I	WWTP influent	269.75	6.744	3.233	2.09	2.42
Batch 2	E	WWTP effluent	268.37	6.709	3.205	2.09	2.25
Batch 3	SW1	Surface water 1	116.54	2.913	1.454	2	0.91
Batch 3	SW2	Surface water 2	135.73	3.393	1.545	2.2	1.71
Batch 3	SW3	Surface water 3	138.64	3.466	1.63	2.13	1.79
Batch 3	H	Hospital	138.9	3.473	1.637	2.12	2.04
Batch 3	N	Nursing homes	114.01	2.85	1.33	2.14	1.56
Batch 3	C	Community	71.68	1.792	0.885	2.03	1.28
Batch 3	I	WWTP influent	107.37	2.684	1.252	2.14	1.72
Batch 3	E	WWTP effluent	154.87	3.872	1.815	2.13	1.87

## Sheet: Table S2
Table S2. Primer sequences used for RT-qPCR analysis to validate microarray data
Gene	Acc._No	Forward primer (5'->3')	Reverse primer (5'->3')
asp-13	NM_072831	ctatttggagtaccgcgacc	cgttgtgcaattagttcctgg
C23G10.11	NM_065953	aaaagcgtcaggaaaccact	tgttcagaaaaagtgttgctcg
clec-52	NM_068970	tgtttcgatcactgctcctc	caatgtggcacagatggact
cyp-13A10	NM_063684	ctcctagcaacacatccagaag	cgagagttcgccattgttcc
F08G2.5	NM_064500	ccaattccagtgactcctcg	aagtttctctcggcgagttc
F41F3.3	NM_071850	aaaactcatcatcgccttcgc	atggaagggaaagtggtggg
F46C5.1	NM_063478	tcttttggttgtcatcgttgc	ttgcttggactcattctgct
K03D3.2	NM_070543	cgtgggttgatggaaaggga	ggacaaccgaagtttgctgt
lipl-3	NM_070832	aatgtgctcttcgctttgtg	cccgtcatctgtagtcactg
R12E2.15	NM_001382870	ggtaacgcttgcatcggag	gtatgctcctccttgtggtg
spl-2	NM_072971	ggagattcggagacatgtgg	ggaaacattcggcagctttg
T06C12.14	NM_074575	ccccaggaagagatcagcag	gtgattgggtaatggtggcg
T28A11.4	NM_071502	tatttgcggtgtctgaggct	aagtctgttctccagcggc
Y45F10D.6	NM_070261	ccctcatcacgttgtgctct	ccgtttttcttgcagacttttgg
Y49G5A.1	NM_072012	cccattggcttttgagtacagt	ttttggcccacattcttcatcg

## Sheet: Table S3
Table S3.A: Significantly enriched terms obtained from the upregulated DEGs (False Discovery Rate, FDR < 0.05)																Table S3.B: Significantly enriched terms obtained from the downregulated DEGs (False Discovery Rate, FDR < 0.05)
Category	Term	Count	%	PValue	Genes	List Total	Pop Hits	Pop Total	Fold Enrichment	Bonferroni	Benjamini	FDR				Category	Term	Count	%	PValue	Genes	List Total	Pop Hits	Pop Total	Fold Enrichment	Bonferroni	Benjamini	FDR
Significant funtional terms under treatment with community wastewater																Significant funtional terms under treatment with community wastewater
GOTERM_BP_ALL	GO:0006082~organic acid metabolic process	32	5.33333	4.74627e-06	UGT-16, UGT-38, F49E12.10, MEL-32, KARS-1, TAG-38, UGT-37, M153.1, FAT-5, FAT-4, DAF-22, FAT-6, ELO-1, ELO-4, DHS-28, B0303.3, FAT-1, FAT-3, ZK550.6, UGT-2, ACLY-2, ACOX-3, UGT-63, UGT-41, UGT-23, ECH-4, B0272.3, UGT-62, PDI-2, DRD-1, Y62E10A.13, ECH-1.1	375	398	11627	2.49289	0.00696217	0.000734486	0.000722012				INTERPRO	IPR016638:Uncharacterised protein family UPF0376	10	1.49701	2.77057e-06	C17B7.4, C17B7.15, T20D4.11, T28A11.3, T20D4.15, T28A11.25, T28A11.16, T28A11.19, T28A11.2, C36C5.5	461	39	14476	8.05162	0.00157798	0.00157923	0.00156814
GOTERM_BP_ALL	GO:0006629~lipid metabolic process	32	5.33333	4.98972e-06	BUS-18, LIPL-3, DHS-16, LIPL-1, F49E12.10, Y51H4A.5, FAT-5, FAT-4, ACL-12, DAF-22, FAT-6, ELO-1, ELO-4, DHS-28, T12B3.3, C03H5.4, Y38H6C.16, B0303.3, FAT-1, FAT-3, ZK550.6, C32D5.12, ACLY-2, ACOX-3, EMB-8, SPP-10, DAF-36, ECH-4, B0272.3, DRD-1, C39B5.14, ECH-1.1	375	399	11627	2.48664	0.00731797	0.000734486	0.000722012				INTERPRO	IPR002542:Domain of unknown function DUF19	12	1.79641	6.06926e-05	C17B7.4, C17B7.15, T20D4.11, D1086.2, T28A11.3, T20D4.15, Y43F8B.11, T28A11.25, T28A11.16, T28A11.19, T28A11.2, C36C5.5	461	83	14476	4.53995	0.0340042	0.0172974	0.017176
GOTERM_BP_ALL	GO:0006631~fatty acid metabolic process	18	3	2.32114e-08	DHS-28, FAT-1, B0303.3, FAT-3, ZK550.6, ACLY-2, F49E12.10, ACOX-3, FAT-5, FAT-4, DAF-22, ECH-4, B0272.3, FAT-6, ELO-1, DRD-1, ELO-4, ECH-1.1	375	102	11627	5.47153	3.41665e-05	8.54178e-06	8.39671e-06				KEGG_PATHWAY	cel00230:Purine metabolism	11	1.64671	4.20103e-05	RPAC-19, PDE-3, ZK697.8, RPC-2, RPOA-12, LET-611, T19B4.3, GCY-3, PDE-6, PPAT-1, PDE-4	64	104	3022	4.99429	0.002727	0.00273067	0.00273067
GOTERM_BP_ALL	GO:0006633~fatty acid biosynthetic process	10	1.66667	5.82848e-06	FAT-1, FAT-3, FAT-5, FAT-4, ACLY-2, FAT-6, ELO-1, F49E12.10, DRD-1, ELO-4	375	42	11627	7.38222	0.00854285	0.000779957	0.00076671				KEGG_PATHWAY	cel01100:Metabolic pathways	27	4.04192	0.000556732	RPAC-19, AHCY-1, RPC-2, RPOA-12, GLNA-3, ASM-1, DHS-13, LET-611, ALH-12, PSD-1, ZK1058.3, MLCD-1, Y39G8B.1, W02H5.8, T19B4.3, F08F8.7, GCST-1, PPAT-1, GDH-1, UPP-1, SMS-3, MMCM-1, ZK697.8, IVD-1, Y71H2AM.4, CDD-1, HALY-1	64	678	3022	1.88039	0.0355503	0.0180938	0.0180938
GOTERM_BP_ALL	GO:0006636~unsaturated fatty acid biosynthetic process	6	1	3.79816e-06	FAT-1, FAT-3, FAT-5, FAT-4, FAT-6, ELO-1	375	9	11627	20.6702	0.0055753	0.000698861	0.000686991				Significant funtional terms under treatment with Hospital wastewater
GOTERM_BP_ALL	GO:0006637~acyl-CoA metabolic process	7	1.16667	0.000141851	Y87G2A.2, DHS-28, D2021.4, K05B2.4, DAF-22, ACLY-2, FARD-1	375	26	11627	8.34759	0.188458	0.0109897	0.0108031
GOTERM_BP_ALL	GO:0008152~metabolic process	231	38.5	4.04372e-05	CYP-13A8, Y71H2AM.11, CYP-13A7, CYP-13A3, CYP-13A1, T05H4.7, C46G7.1, SVH-1, E01G6.3, C24A3.4, MPST-3, MPST-7, F42H10.6, DIF-1, F25D1.5, DIN-1, LIPS-7, LIPS-8, DMD-11, EMB-8, PRX-1, TLN-1, C14B9.2, CPR-1, GPDH-2, DPY-18, ACS-13, DHS-16, LIPL-3, DHHC-5, LIPL-1, F10D2.8, MEL-32, KARS-1, UFM-1, ASB-2, PHY-2, DPY-2, PMP-4, ALH-4, CC8.2, B0205.4, M153.1, NCEH-1, DHS-23, DHS-20, KIN-23, LON-1, C10G8.3,…	375	5975	11627	1.1987	0.0577879	0.00425169	0.00417948				INTERPRO	IPR019425:7TM GPCR, serpentine receptor class t (Srt)	6	3.0303	0.000216532	SRT-4, SRT-45, SRT-47, SRT-41, Y57G11C.30, SRT-42	127	63	14476	10.8556	0.0353097	0.0359443	0.0359443
GOTERM_BP_ALL	GO:0008610~lipid biosynthetic process	14	2.33333	0.000749082	FAT-1, FAT-3, C32D5.12, ACLY-2, F49E12.10, EMB-8, FAT-5, FAT-4, DAF-22, ACL-12, FAT-6, ELO-1, DRD-1, ELO-4	375	144	11627	3.01441	0.668146	0.0424095	0.0416893				INTERPRO	IPR003582:Metridin-like ShK toxin	7	3.53535	0.000478054	F01D5.1, F23B12.4, Y46H3D.8, C14C6.5, T06C12.14, F49F1.5, ZK218.1	127	114	14476	6.99903	0.0763074	0.0396785	0.0396785
GOTERM_BP_ALL	GO:0016053~organic acid biosynthetic process	12	2	0.000546711	FAT-1, M153.1, FAT-3, FAT-5, FAT-4, ACLY-2, FAT-6, ELO-1, F49E12.10, DRD-1, Y62E10A.13, ELO-4	375	105	11627	3.54347	0.552903	0.0330682	0.0325066				KEGG_PATHWAY	cel00230:Purine metabolism	5	2.52525	8.33617e-05	RPAC-19, ZK697.8, RPC-2, RPOA-12, PPAT-1	9	104	3022	16.1432	0.000916597	0.000916979	0.000916979
GOTERM_BP_ALL	GO:0018208~peptidyl-proline modification	8	1.33333	0.000125511	FKB-5, CYN-6, FKB-4, CYN-7, PDI-2, DPY-18, FKB-3, PHY-2	375	36	11627	6.89007	0.1687	0.0108678	0.0106832				KEGG_PATHWAY	cel00240:Pyrimidine metabolism	4	2.0202	0.000515435	RPAC-19, RPC-2, RPOA-12, UPP-1	9	66	3022	20.3502	0.0056552	0.00283489	0.00283489
GOTERM_BP_ALL	GO:0019752~carboxylic acid metabolic process	31	5.16667	2.58061e-06	UGT-16, UGT-38, F49E12.10, MEL-32, KARS-1, TAG-38, UGT-37, M153.1, FAT-5, FAT-4, DAF-22, FAT-6, ELO-1, ELO-4, DHS-28, B0303.3, FAT-1, FAT-3, ZK550.6, UGT-2, ACLY-2, ACOX-3, UGT-63, UGT-41, UGT-23, ECH-4, B0272.3, UGT-62, DRD-1, Y62E10A.13, ECH-1.1	375	367	11627	2.61898	0.00379145	0.000669218	0.000657852				KEGG_PATHWAY	cel03020:RNA polymerase	3	1.51515	0.00164429	RPAC-19, RPC-2, RPOA-12	9	24	3022	41.9722	0.0179392	0.00602905	0.00602905
GOTERM_BP_ALL	GO:0032507~maintenance of protein location in cell	6	1	0.000348651	DGN-1, PFN-2, PFN-3, TLN-1, TFG-1, ERD-2	375	20	11627	9.3016	0.401485	0.022539	0.0221563				KEGG_PATHWAY	cel01100:Metabolic pathways	7	3.53535	0.00229977	RPAC-19, ZK697.8, RPC-2, RPOA-12, UPP-1, PPAT-1, ZK1058.3	9	678	3022	3.46673	0.0250086	0.00632437	0.00632437
GOTERM_BP_ALL	GO:0032787~monocarboxylic acid metabolic process	26	4.33333	1.71846e-08	UGT-16, UGT-38, F49E12.10, UGT-37, FAT-5, FAT-4, DAF-22, FAT-6, ELO-1, ELO-4, DHS-28, B0303.3, FAT-1, FAT-3, ZK550.6, UGT-2, ACLY-2, ACOX-3, UGT-63, UGT-41, UGT-23, ECH-4, B0272.3, UGT-62, DRD-1, ECH-1.1	375	211	11627	3.82056	2.52955e-05	8.43192e-06	8.28872e-06
GOTERM_BP_ALL	GO:0033559~unsaturated fatty acid metabolic process	6	1	3.79816e-06	FAT-1, FAT-3, FAT-5, FAT-4, FAT-6, ELO-1	375	9	11627	20.6702	0.0055753	0.000698861	0.000686991
GOTERM_BP_ALL	GO:0035383~thioester metabolic process	7	1.16667	0.000141851	Y87G2A.2, DHS-28, D2021.4, K05B2.4, DAF-22, ACLY-2, FARD-1	375	26	11627	8.34759	0.188458	0.0109897	0.0108031
GOTERM_BP_ALL	GO:0042303~molting cycle	24	4	0.000352173	CUTI-1, MLT-11, F52C9.5, VHA-8, CALU-1, PAN-1, NAS-28, Y47D3B.1, LET-805, GLF-1, TAG-297, MUP-4, H03E18.1, PTR-18, WRT-4, UNC-52, C09H10.10, T19B10.2, NAS-33, C23G10.10, TFG-1, PTR-4, PTR-1, HOG-1	375	326	11627	2.2826	0.404581	0.022539	0.0221563
GOTERM_BP_ALL	GO:0043436~oxoacid metabolic process	31	5.16667	2.72779e-06	UGT-16, UGT-38, F49E12.10, MEL-32, KARS-1, TAG-38, UGT-37, M153.1, FAT-5, FAT-4, DAF-22, FAT-6, ELO-1, ELO-4, DHS-28, B0303.3, FAT-1, FAT-3, ZK550.6, UGT-2, ACLY-2, ACOX-3, UGT-63, UGT-41, UGT-23, ECH-4, B0272.3, UGT-62, DRD-1, Y62E10A.13, ECH-1.1	375	368	11627	2.61186	0.00400726	0.000669218	0.000657852
GOTERM_BP_ALL	GO:0044255~cellular lipid metabolic process	22	3.66667	0.000179252	BUS-18, DHS-28, C03H5.4, FAT-1, B0303.3, FAT-3, ZK550.6, ACLY-2, F49E12.10, ACOX-3, SPP-10, FAT-5, FAT-4, DAF-22, ECH-4, ACL-12, B0272.3, FAT-6, ELO-1, DRD-1, ELO-4, ECH-1.1	375	271	11627	2.51704	0.231936	0.0131929	0.0129689
GOTERM_BP_ALL	GO:0044281~small molecule metabolic process	45	7.5	2.56208e-05	DHS-16, F38B6.4, UGT-16, UGT-38, F49E12.10, MEL-32, KARS-1, ASB-2, TAG-38, UGT-37, M153.1, FAT-5, FAT-4, PCK-1, DAF-22, FAT-6, TAG-96, ELO-1, ELO-4, DHS-28, B0303.3, FAT-1, T02H6.11, FAT-3, NDX-8, ZK550.6, GALE-1, UGT-2, R53.4, W03G11.3, ACLY-2, ACOX-3, UGT-63, UGT-41, UGT-23, DAF-36, ECH-4, B0272.3, THK-1, UDA-1, UGT-62, PDI-2, DRD-1, Y62E10A.13, ECH-1.1	375	717	11627	1.94594	0.037012	0.00290106	0.00285179
GOTERM_BP_ALL	GO:0044710~single-organism metabolic process	115	19.1667	2.45751e-16	CYP-13A8, CYP-13A7, CYP-13A3, CYP-13A1, UGT-38, SVH-1, UGT-37, R05D8.9, LET-721, ZK550.6, F25D1.5, CYP-33D3, UGT-41, EMB-8, GBH-1, CTL-2, T09F5.1, GPDH-2, DPY-18, DHS-16, LIPL-3, LIPL-1, MEL-32, KARS-1, ASB-2, PHY-2, ALH-4, CC8.2, B0205.4, M153.1, Y51H4A.5, R08F11.7, DHS-23, DHS-20, TAG-96, Y38H6C.16, B0303.3, F48F7.3, GALE-1, GLF-1, CYP-35B2, CYP-23A1, CYP-35B1, CYP-13A10, UGT-63, CYP-13A12, T22…	375	1657	11627	2.15185	3.2685e-13	1.80873e-13	1.77801e-13
GOTERM_BP_ALL	GO:0045185~maintenance of protein location	7	1.16667	6.74944e-05	DGN-1, EPS-8, PFN-2, PFN-3, TLN-1, TFG-1, ERD-2	375	23	11627	9.43641	0.0945789	0.00662345	0.00651096
GOTERM_BP_ALL	GO:0046394~carboxylic acid biosynthetic process	12	2	0.000250357	FAT-1, M153.1, FAT-3, FAT-5, FAT-4, ACLY-2, FAT-6, ELO-1, F49E12.10, DRD-1, Y62E10A.13, ELO-4	375	96	11627	3.87567	0.308278	0.0175488	0.0172508
GOTERM_BP_ALL	GO:0051235~maintenance of location	43	7.16667	8.89649e-05	F58H1.6, EPS-8, LBP-5, DGN-1, HSP-4, UNC-68, R07B7.9, ACL-12, DAF-22, FAT-6, ELO-1, F42H10.6, C46H11.2, DHS-28, C03H5.4, F52B11.2, K02E10.4, CYP-29A2, ZK550.6, T23E1.1, GLF-1, CYP-35B1, ACBP-3, DIN-1, NHX-2, ERD-2, Y11D7A.9, LIPS-8, K09C4.5, COL-179, PRX-5, PFN-2, ZK1321.1, PFN-3, TRAM-1, CTL-2, TLN-1, TFG-1, F21H12.7, ECH-4, SFT-4, CLEC-227, ECH-1.1	375	709	11627	1.88044	0.122749	0.00818477	0.00804576
GOTERM_BP_ALL	GO:0051651~maintenance of location in cell	6	1	0.00056162	DGN-1, PFN-2, PFN-3, TLN-1, TFG-1, ERD-2	375	22	11627	8.456	0.562613	0.0330682	0.0325066
GOTERM_BP_ALL	GO:0055114~oxidation-reduction process	73	12.1667	2.34726e-23	CYP-13A8, CYP-13A7, CYP-34A6, SQRD-1, CYP-13A3, CYP-13A1, CYP-34A1, C15B12.8, FAT-5, FAT-4, FAT-6, C46H11.2, DHS-28, F09F3.5, R05D8.9, FAT-1, FAT-3, GSTK-1, LET-721, ZK550.6, GSTO-1, F25D1.5, CYP-33D3, ACOX-3, EMB-8, GBH-1, CTL-2, B0272.3, FARD-1, GPDH-2, DPY-18, PDI-2, ECH-1.1, F12E12.11, DHS-16, CYP-37A1, CYP-14A2, CYP-33A1, F49E12.10, PHY-2, GER-1, ALH-4, CC8.2, DHS-2, M153.1, DHS-3, DHS-5, R0…	375	596	11627	3.79763	3.45516e-20	3.45516e-20	3.39648e-20
GOTERM_BP_ALL	GO:0072330~monocarboxylic acid biosynthetic process	10	1.66667	8.75425e-06	FAT-1, FAT-3, FAT-5, FAT-4, ACLY-2, FAT-6, ELO-1, F49E12.10, DRD-1, ELO-4	375	44	11627	7.04667	0.0128036	0.00107386	0.00105562
GOTERM_CC_ALL	GO:0005576~extracellular region	30	5	0.00123864	F48C5.2, DEX-1, F56C11.6, LBP-3, E01G6.3, SVH-1, TAG-329, Y38A10A.2, NLP-31, NAS-33, LON-1, T19H5.6, C25F6.7, LPR-3, LPR-5, ZC376.2, C03H5.4, CHT-2, INS-27, NAS-28, T23E1.1, LBP-1, WRT-4, H10E21.4, UNC-52, EMB-9, T06A4.3, T06A4.1, TTR-6, CPR-1	321	564	11373	1.88457	0.269168	0.0204942	0.0187931
GOTERM_CC_ALL	GO:0005737~cytoplasm	115	19.1667	0.00334321	GSNL-1, Y105E8A.3, HSP-4, HSP-1, BLMP-1, ACT-1, DIF-1, LET-721, ACT-3, MUP-4, F49H12.5, PRX-3, PRX-5, PFN-2, EMB-8, PFN-3, PRX-1, CTL-2, T09F5.1, TLN-1, C14B9.2, CLN-3.1, CPR-1, GPDH-2, DPY-18, LIPL-3, DHHC-5, CALU-1, LIPL-1, DNJ-7, MEL-32, KARS-1, UFM-1, ASB-2, PHY-2, PMP-4, SEC-24.1, TSN-1, TAG-96, ALP-1, APR-1, F13B12.4, CUTI-1, B0303.3, GST-44, F48F7.3, VHA-8, PAN-1, TRAP-1, GLF-1, EEF-1A.2, …	321	3252	11373	1.2529	0.571408	0.0402777	0.0369345
GOTERM_CC_ALL	GO:0005778~peroxisomal membrane	5	0.833333	0.000492409	PRX-3, PMP-4, PRX-5, NDX-8, PRX-1	321	14	11373	12.6535	0.117159	0.00958303	0.0087876
GOTERM_CC_ALL	GO:0005789~endoplasmic reticulum membrane	18	3	4.06448e-05	DHHC-5, TRAP-1, F49E12.10, FMO-5, ERD-2, ILE-1, FMO-1, UNC-68, EMB-8, FAT-5, FKB-5, PST-2, FKB-4, SFT-4, FAT-6, DRD-1, FKB-3, ELO-4	321	197	11373	3.23725	0.0102306	0.00128539	0.0011787
GOTERM_CC_ALL	GO:0012505~endomembrane system	44	7.33333	9.09642e-06	BUS-18, DHHC-5, CALU-1, DNJ-7, F49E12.10, ILE-1, PHY-2, Y105E8A.3, BRE-1, HSP-4, UNC-68, SEC-24.1, FAT-5, TOR-2, PST-2, FAT-6, ACS-22, ELO-4, C25F6.7, F48F7.3, TRAP-1, F49H12.5, FMO-5, ERD-2, FMO-1, NSTP-3, EMB-8, TRAM-1, RAB-11.2, FKB-5, T09F5.1, TFG-1, FKB-4, K08E3.5, PDI-6, Y57A10A.23, SFT-4, UDA-1, C14B9.2, PDI-2, DPY-18, DRD-1, FKB-3, NSTP-8	321	763	11373	2.04314	0.00229876	0.000383566	0.000351728
GOTERM_CC_ALL	GO:0016020~membrane	216	36	0.00333387	M28.2, DEX-1, F47G9.1, C13A2.9, C46G7.1, SLC-17.3, SVH-1, E01G6.3, Y105E8A.3, F46C5.1, MPST-7, C08D8.1, SRZ-97, W05H9.1, ZC376.2, Y39B6A.27, DIF-1, Y47D3B.1, C09F9.2, F46C5.9, F08G12.5, PRX-3, PRX-5, EMB-8, PRX-1, CLN-3.1, F59C6.14, SRBC-32, DHS-19, DNJ-29, C03G6.6, DHS-16, DHHC-5, ZK6.11, F10D2.8, TWK-28, CNNM-2, ASB-2, PMP-4, ALH-4, B0205.4, F47B10.5, NCEH-1, KIN-23, LON-1, F01G12.1, Y47H9C.1, …	321	6798	11373	1.12575	0.570391	0.0402777	0.0369345
GOTERM_CC_ALL	GO:0016021~integral component of membrane	196	32.6667	0.00402897	M28.2, DEX-1, F47G9.1, C13A2.9, C46G7.1, SLC-17.3, E01G6.3, Y105E8A.3, F46C5.1, MPST-7, C08D8.1, SRZ-97, W05H9.1, ZC376.2, Y39B6A.27, DIF-1, Y47D3B.1, C09F9.2, F46C5.9, F08G12.5, PRX-3, EMB-8, CLN-3.1, F59C6.14, SRBC-32, DHS-19, DNJ-29, C03G6.6, DHS-16, DHHC-5, F10D2.8, TWK-28, CNNM-2, PMP-4, ALH-4, B0205.4, F47B10.5, NCEH-1, KIN-23, LON-1, F01G12.1, Y38H6C.16, F48F7.3, PAN-1, TRAP-1, F14D7.6, CY…	321	6088	11373	1.14065	0.639905	0.0463332	0.0424873
GOTERM_CC_ALL	GO:0030055~cell-substrate junction	5	0.833333	0.00170601	EPS-8, LET-805, TLN-1, MUA-3, MUP-4	321	19	11373	9.32366	0.350783	0.0235319	0.0215786
GOTERM_CC_ALL	GO:0031224~intrinsic component of membrane	196	32.6667	0.00438395	M28.2, DEX-1, F47G9.1, C13A2.9, C46G7.1, SLC-17.3, E01G6.3, Y105E8A.3, F46C5.1, MPST-7, C08D8.1, SRZ-97, W05H9.1, ZC376.2, Y39B6A.27, DIF-1, Y47D3B.1, C09F9.2, F46C5.9, F08G12.5, PRX-3, EMB-8, CLN-3.1, F59C6.14, SRBC-32, DHS-19, DNJ-29, C03G6.6, DHS-16, DHHC-5, F10D2.8, TWK-28, CNNM-2, PMP-4, ALH-4, B0205.4, F47B10.5, NCEH-1, KIN-23, LON-1, F01G12.1, Y38H6C.16, F48F7.3, PAN-1, TRAP-1, F14D7.6, CY…	321	6097	11373	1.13896	0.670961	0.0482235	0.0442207
GOTERM_CC_ALL	GO:0031903~microbody membrane	5	0.833333	0.000492409	PRX-3, PMP-4, PRX-5, NDX-8, PRX-1	321	14	11373	12.6535	0.117159	0.00958303	0.0087876
GOTERM_CC_ALL	GO:0042175~nuclear outer membrane-endoplasmic reticulum membrane network	18	3	5.24103e-05	DHHC-5, TRAP-1, F49E12.10, FMO-5, ERD-2, ILE-1, FMO-1, UNC-68, EMB-8, FAT-5, FKB-5, PST-2, FKB-4, SFT-4, FAT-6, DRD-1, FKB-3, ELO-4	321	201	11373	3.17283	0.0131726	0.00147331	0.00135102
GOTERM_CC_ALL	GO:0043292~contractile fiber	14	2.33333	0.000378497	MADD-2, ACT-1, ACT-3, PAT-4, GSNL-1, BRE-1, UNC-68, D2063.1, PFN-3, K08E3.5, TLN-1, PCK-1, TNT-2, ALP-1	321	153	11373	3.24195	0.0913343	0.00870544	0.00798286
GOTERM_CC_ALL	GO:0044425~membrane part	209	34.8333	0.00176722	M28.2, DEX-1, F47G9.1, C13A2.9, C46G7.1, SLC-17.3, E01G6.3, Y105E8A.3, F46C5.1, MPST-7, C08D8.1, SRZ-97, W05H9.1, ZC376.2, Y39B6A.27, DIF-1, Y47D3B.1, C09F9.2, F46C5.9, F08G12.5, PRX-3, EMB-8, CLN-3.1, F59C6.14, SRBC-32, DHS-19, DNJ-29, C03G6.6, DHS-16, DHHC-5, ZK6.11, F10D2.8, TWK-28, CNNM-2, ASB-2, PMP-4, ALH-4, B0205.4, F47B10.5, NCEH-1, KIN-23, LON-1, F01G12.1, Y47H9C.1, Y38H6C.16, F48F7.3, P…	321	6477	11373	1.14325	0.360776	0.0235319	0.0215786
GOTERM_CC_ALL	GO:0044438~microbody part	5	0.833333	0.00137708	PRX-3, PMP-4, PRX-5, NDX-8, PRX-1	321	18	11373	9.84164	0.294353	0.0204942	0.0187931
GOTERM_CC_ALL	GO:0044439~peroxisomal part	5	0.833333	0.00137708	PRX-3, PMP-4, PRX-5, NDX-8, PRX-1	321	18	11373	9.84164	0.294353	0.0204942	0.0187931
GOTERM_CC_ALL	GO:0044444~cytoplasmic part	93	15.5	3.37933e-05	LBP-5, ILE-1, GSNL-1, Y105E8A.3, BRE-1, HSP-4, TAG-329, HSP-1, PST-2, FAT-5, DAF-22, FAT-6, MADD-2, C25F6.7, DHS-28, ACT-1, DIF-1, GSTK-1, LET-721, T07A9.14, R53.4, ACT-3, ACLY-2, F49H12.5, ACOX-3, PRX-3, PRX-5, NSTP-3, PFN-2, EMB-8, PFN-3, PRX-1, TRAM-1, CTL-2, SPP-10, T09F5.1, RAB-11.2, TLN-1, TFG-1, PDI-6, B0272.3, B0272.4, C14B9.2, CPR-1, FARD-1, CLN-3.1, GPDH-2, DPY-18, PDI-2, NSTP-8, ECH-1.…	321	2217	11373	1.48623	0.00851339	0.00122138	0.00112001
GOTERM_CC_ALL	GO:0044449~contractile fiber part	14	2.33333	0.000157314	MADD-2, ACT-1, ACT-3, PAT-4, GSNL-1, BRE-1, UNC-68, D2063.1, PFN-3, K08E3.5, TLN-1, PCK-1, TNT-2, ALP-1	321	140	11373	3.54299	0.0390218	0.00398004	0.00364968
GOTERM_CC_ALL	GO:0055120~striated muscle dense body	10	1.66667	0.00128785	GSNL-1, MADD-2, BRE-1, D2063.1, PFN-3, TLN-1, K08E3.5, PCK-1, PAT-4, ALP-1	321	94	11373	3.76914	0.278221	0.0204942	0.0187931
GOTERM_MF_ALL	GO:0003824~catalytic activity	205	34.1667	3.05291e-11	CYP-13A8, Y71H2AM.11, CYP-13A7, CYP-13A3, CYP-13A1, T05H4.7, C46G7.1, SVH-1, E01G6.3, C24A3.4, MPST-3, MPST-7, F42H10.6, ZC376.2, F25D1.5, LIPS-7, LIPS-8, EMB-8, PRX-1, C14B9.2, CPR-1, GPDH-2, DPY-18, ACS-13, DHS-16, LIPL-3, DHHC-5, LIPL-1, F10D2.8, MEL-32, KARS-1, ASB-2, PHY-2, PMP-4, ALH-4, B0205.4, M153.1, NCEH-1, DHS-23, DHS-20, KIN-23, B0303.3, Y38H6C.16, GST-44, F48F7.3, GALE-1, ACS-7, CYP-…	331	4175	9479	1.40615	1.52035e-08	3.0407e-09	2.95522e-09
GOTERM_MF_ALL	GO:0004497~monooxygenase activity	26	4.33333	2.48316e-15	CYP-13A8, CYP-13A7, CYP-34A6, CYP-37A1, CYP-13A3, CYP-14A2, CYP-13A1, CYP-34A1, CYP-33A1, F49E12.10, C46H11.2, CYP-29A3, CYP-29A2, CYP-25A3, CYP-25A1, CYP-25A2, CYP-35B2, CYP-23A1, CYP-35B1, CYP-33D3, CYP-33B1, FMO-5, FMO-1, CYP-13A10, CYP-13A12, DRD-1	331	99	9479	7.52095	1.21636e-12	4.12204e-13	4.00616e-13
GOTERM_MF_ALL	GO:0004768~stearoyl-CoA 9-desaturase activity	4	0.666667	0.000773318	FAT-3, FAT-5, FAT-4, FAT-6	331	6	9479	19.0916	0.319727	0.029624	0.0287912
GOTERM_MF_ALL	GO:0005506~iron ion binding	28	4.66667	5.19581e-15	CYP-13A8, CYP-13A7, CYP-34A6, CYP-37A1, CYP-13A3, CYP-14A2, CYP-13A1, CYP-34A1, CYP-33A1, F49E12.10, PHY-2, FAT-5, FAT-6, CYP-29A3, CYP-29A2, CYP-25A3, CYP-25A1, CYP-25A2, CYP-35B2, CYP-23A1, CYP-35B1, CYP-33D3, CYP-33B1, CYP-13A10, CYP-13A12, GBH-1, DPY-18, DRD-1	331	121	9479	6.62685	2.59859e-12	6.46878e-13	6.28693e-13
GOTERM_MF_ALL	GO:0008395~steroid hydroxylase activity	8	1.33333	0.000289247	CYP-34A6, CYP-35B2, CYP-23A1, CYP-35B1, CYP-34A1, CYP-33A1, CYP-33D3, CYP-33B1	331	38	9479	6.02894	0.134169	0.016005	0.0155551
GOTERM_MF_ALL	GO:0016215~acyl-CoA desaturase activity	4	0.666667	0.000773318	FAT-3, FAT-5, FAT-4, FAT-6	331	6	9479	19.0916	0.319727	0.029624	0.0287912
GOTERM_MF_ALL	GO:0016491~oxidoreductase activity	70	11.6667	7.69255e-21	CYP-13A8, CYP-13A7, CYP-34A6, SQRD-1, CYP-13A3, CYP-13A1, CYP-34A1, C15B12.8, FAT-5, FAT-4, FAT-6, C46H11.2, DHS-28, F09F3.5, R05D8.9, FAT-1, FAT-3, GSTK-1, LET-721, ZK550.6, GSTO-1, F25D1.5, CYP-33D3, ACOX-3, EMB-8, GBH-1, CTL-2, B0272.3, FARD-1, GPDH-2, DPY-18, PDI-2, ECH-1.1, F12E12.11, DHS-16, CYP-37A1, CYP-14A2, CYP-33A1, F49E12.10, PHY-2, GER-1, ALH-4, DHS-2, M153.1, DHS-3, DHS-5, R08F11.7,…	331	569	9479	3.52306	3.83089e-18	1.91544e-18	1.8616e-18
GOTERM_MF_ALL	GO:0016705~oxidoreductase activity, acting on paired donors, with incorporation or reduction of molecular oxygen	36	6	5.81011e-22	CYP-13A8, CYP-13A7, CYP-34A6, CYP-37A1, CYP-13A3, CYP-14A2, CYP-13A1, CYP-34A1, CYP-33A1, F49E12.10, PHY-2, FAT-5, FAT-4, FAT-6, C46H11.2, CYP-29A3, FAT-1, CYP-29A2, FAT-3, CYP-25A3, ZK550.6, CYP-25A1, CYP-25A2, CYP-35B2, CYP-23A1, CYP-35B1, CYP-33D3, CYP-33B1, FMO-5, FMO-1, CYP-13A10, CYP-13A12, GBH-1, PDI-2, DPY-18, DRD-1	331	131	9479	7.86984	2.89344e-19	2.89344e-19	2.81209e-19
GOTERM_MF_ALL	GO:0016709~oxidoreductase activity, acting on paired donors, with incorporation or reduction of molecular oxygen, NAD(P)H as one donor, and incorporation of one atom of oxygen	5	0.833333	0.00109443	C46H11.2, FMO-1, F49E12.10, DRD-1, FMO-5	331	14	9479	10.2277	0.420348	0.0389306	0.0378362
GOTERM_MF_ALL	GO:0016717~oxidoreductase activity, acting on paired donors, with oxidation of a pair of donors resulting in the reduction of molecular oxygen to two molecules of water	4	0.666667	0.000773318	FAT-3, FAT-5, FAT-4, FAT-6	331	6	9479	19.0916	0.319727	0.029624	0.0287912
GOTERM_MF_ALL	GO:0016746~transferase activity, transferring acyl groups	19	3.16667	0.000531446	BUS-18, B0303.3, DHHC-5, T20B3.1, F21C10.9, ACLY-2, T03D8.6, F31F7.1, CPT-3, OAC-52, OAC-41, DAF-22, CPT-5, ACL-12, CPT-4, ELO-1, PDI-2, ELO-4, OAC-46	331	216	9479	2.51904	0.232587	0.026466	0.025722
GOTERM_MF_ALL	GO:0016853~isomerase activity	15	2.5	8.57837e-06	Y38H6C.16, F52B11.2, C14F11.6, GALE-1, GLF-1, GER-1, FKB-5, CYN-6, FKB-4, PDI-6, B0272.4, C14B9.2, CYN-7, PDI-2, FKB-3	331	100	9479	4.29562	0.00426293	0.000534003	0.000518991
GOTERM_MF_ALL	GO:0020037~heme binding	24	4	3.00435e-09	CYP-13A8, CYP-29A3, F09F3.5, CYP-13A7, CYP-29A2, CYP-25A3, CYP-34A6, CYP-25A1, CYP-37A1, CYP-25A2, CYP-13A3, CYP-14A2, CYP-35B2, CYP-23A1, CYP-13A1, CYP-34A1, CYP-35B1, CYP-33A1, CYP-33D3, CYP-33B1, CYP-13A10, CYP-13A12, CTL-2, R08F11.7	331	154	9479	4.46298	1.49616e-06	2.49361e-07	2.42351e-07
GOTERM_MF_ALL	GO:0046906~tetrapyrrole binding	24	4	3.8833e-09	CYP-13A8, CYP-29A3, F09F3.5, CYP-13A7, CYP-29A2, CYP-25A3, CYP-34A6, CYP-25A1, CYP-37A1, CYP-25A2, CYP-13A3, CYP-14A2, CYP-35B2, CYP-23A1, CYP-13A1, CYP-34A1, CYP-35B1, CYP-33A1, CYP-33D3, CYP-33B1, CYP-13A10, CYP-13A12, CTL-2, R08F11.7	331	156	9479	4.40576	1.93388e-06	2.76269e-07	2.68503e-07
GOTERM_MF_ALL	GO:0048037~cofactor binding	17	2.83333	0.00126246	C46H11.2, F13B12.4, F53E10.1, ACLY-2, ACBP-3, MEL-32, FMO-5, ACOX-3, GER-1, FMO-1, TAG-38, T01B11.2, EMB-8, T22F3.3, ECH-4, B0272.3, GPDH-2	331	195	9479	2.4966	0.46693	0.0419137	0.0407354
INTERPRO	IPR001128:Cytochrome P450	21	3.5	1.60552e-13	CYP-13A8, CYP-29A3, CYP-13A7, CYP-29A2, CYP-25A3, CYP-34A6, CYP-25A1, CYP-37A1, CYP-25A2, CYP-13A3, CYP-14A2, CYP-35B2, CYP-23A1, CYP-13A1, CYP-34A1, CYP-35B1, CYP-33A1, CYP-33D3, CYP-33B1, CYP-13A10, CYP-13A12	462	76	14476	8.65789	9.8731e-11	4.93699e-11	4.83263e-11
INTERPRO	IPR002347:Glucose/ribitol dehydrogenase	13	2.16667	7.96127e-06	F12E12.11, DHS-19, DHS-28, DHS-18, R05D8.9, DHS-16, F25D1.5, DHS-2, DHS-3, DHS-5, F20G2.2, DHS-23, DHS-20	462	80	14476	5.09167	0.00488424	0.000979237	0.000958537
INTERPRO	IPR002401:Cytochrome P450, E-class, group I	21	3.5	6.91233e-14	CYP-13A8, CYP-29A3, CYP-13A7, CYP-29A2, CYP-25A3, CYP-34A6, CYP-25A1, CYP-37A1, CYP-25A2, CYP-13A3, CYP-14A2, CYP-35B2, CYP-23A1, CYP-13A1, CYP-34A1, CYP-35B1, CYP-33A1, CYP-33D3, CYP-33B1, CYP-13A10, CYP-13A12	462	73	14476	9.0137	4.25376e-11	4.25108e-11	4.16122e-11
INTERPRO	IPR011038:Calycin-like	7	1.16667	0.000135097	LBP-1, LPR-3, LPR-5, C52G5.2, C28H8.5, LBP-5, LBP-3	462	26	14476	8.4359	0.079732	0.0118692	0.0116183
INTERPRO	IPR016040:NAD(P)-binding domain	27	4.5	3.65309e-11	F12E12.11, DHS-19, DHS-18, DHS-16, C01F1.3, Y50D4B.2, BRE-1, GER-1, DHS-2, M153.1, DHS-3, DHS-5, F20G2.2, DHS-23, DHS-20, DHS-28, R05D8.9, GALE-1, C32D5.12, ACLY-2, F25D1.5, D2063.1, B0272.3, Y71G12B.6, FARD-1, GPDH-2, ECH-1.1	462	172	14476	4.9186	2.24665e-08	5.61663e-09	5.49791e-09
INTERPRO	IPR017972:Cytochrome P450, conserved site	20	3.33333	4.70313e-13	CYP-13A8, CYP-29A3, CYP-13A7, CYP-25A3, CYP-34A6, CYP-25A1, CYP-37A1, CYP-25A2, CYP-13A3, CYP-14A2, CYP-35B2, CYP-23A1, CYP-13A1, CYP-34A1, CYP-35B1, CYP-33A1, CYP-33D3, CYP-33B1, CYP-13A10, CYP-13A12	462	71	14476	8.82629	2.89229e-10	9.64142e-11	9.43761e-11
INTERPRO	IPR020904:Short-chain dehydrogenase/reductase, conserved site	9	1.5	2.5679e-05	F12E12.11, DHS-28, DHS-2, R05D8.9, DHS-16, DHS-3, DHS-23, DHS-20, F25D1.5	462	39	14476	7.23077	0.0156687	0.0026321	0.00257646
KEGG_PATHWAY	cel00071:Fatty acid degradation	8	1.33333	0.000222853	ACOX-3, ALH-4, B0303.3, D2063.1, B0272.3, ECH-4, ECH-1.1, ACS-13	89	44	3022	6.17365	0.0146023	0.00348586	0.00290488
KEGG_PATHWAY	cel00480:Glutathione metabolism	7	1.16667	0.000889244	T03D8.6, GST-44, GSTK-1, C02D5.4, GSTO-1, GST-8, GST-7	89	40	3022	5.94213	0.0570257	0.00652113	0.00543427
KEGG_PATHWAY	cel00520:Amino sugar and nucleotide sugar metabolism	7	1.16667	0.000302261	BRE-1, GER-1, Y47D9A.1, F52B11.2, GALE-1, C01F1.3, K08E3.5	89	33	3022	7.20259	0.0197545	0.00348586	0.00290488
KEGG_PATHWAY	cel00830:Retinol metabolism	5	0.833333	0.00150328	DHS-19, D2063.1, DHS-3, UGT-23, UGT-62	89	18	3022	9.43196	0.0945212	0.00992167	0.00826806
KEGG_PATHWAY	cel00980:Metabolism of xenobiotics by cytochrome P450	10	1.66667	1.61599e-07	GST-44, D2063.1, W01A11.1, GSTK-1, C02D5.4, UGT-23, GSTO-1, UGT-62, GST-8, GST-7	89	32	3022	10.611	1.06655e-05	5.33278e-06	4.44399e-06
KEGG_PATHWAY	cel00982:Drug metabolism - cytochrome P450	11	1.83333	3.57799e-08	FMO-1, GST-44, D2063.1, GSTK-1, C02D5.4, UGT-23, GSTO-1, UGT-62, GST-8, GST-7, FMO-5	89	36	3022	10.3752	2.36147e-06	2.36147e-06	1.96789e-06
KEGG_PATHWAY	cel01040:Biosynthesis of unsaturated fatty acids	4	0.666667	0.00688352	ACOX-3, FAT-5, FAT-6, ECH-1.1	89	14	3022	9.70144	0.366112	0.0378594	0.0315495
KEGG_PATHWAY	cel01100:Metabolic pathways	35	5.83333	0.000369712	F38B6.4, MEL-32, ASB-2, PHY-2, BRE-1, GER-1, AAGR-4, Y47D9A.1, ALH-4, C24A3.4, M153.1, PCK-1, DAF-22, B0303.3, F52B11.2, T02H6.11, VHA-8, GALE-1, R53.4, ACLY-2, T03D8.6, ACOX-3, D2063.1, UGT-23, T22F3.3, K08E3.5, C39D10.3, B0272.3, THK-1, UGT-62, DPY-18, DRD-1, Y62E10A.13, ECH-1.1, ACS-13	89	678	3022	1.75284	0.0241101	0.00348586	0.00290488
KEGG_PATHWAY	cel01130:Biosynthesis of antibiotics	15	2.5	0.000369181	B0303.3, C14F11.6, F38B6.4, ACLY-2, MEL-32, ALH-4, M153.1, D2063.1, CTL-2, K08E3.5, PCK-1, B0272.3, DRD-1, Y62E10A.13, ECH-1.1	89	173	3022	2.94408	0.0240759	0.00348586	0.00290488
KEGG_PATHWAY	cel01212:Fatty acid metabolism	7	1.16667	0.00188631	ACOX-3, B0303.3, FAT-5, B0272.3, FAT-6, ECH-1.1, ACS-13	89	46	3022	5.16707	0.117163	0.0113179	0.00943157
KEGG_PATHWAY	cel04141:Protein processing in endoplasmic reticulum	12	2	0.000772395	AAGR-4, DNJ-29, HSP-1, SEC-24.1, TRAM-1, DNJ-7, TRAP-1, PDI-6, C14B9.2, T14G8.3, PDI-2, ILE-1	89	124	3022	3.28597	0.0497192	0.00637226	0.00531021
KEGG_PATHWAY	cel04146:Peroxisome	12	2	1.21072e-06	ACOX-3, PRX-3, C24A3.4, PRX-5, GSTK-1, T20B3.1, CTL-2, ZK550.6, DAF-22, ECH-4, FARD-1, ACS-13	89	63	3022	6.46763	7.99042e-05	2.66358e-05	2.21965e-05
Significant funtional terms under treatment with hospital wastewater
GOTERM_BP_ALL	GO:0044710~single-organism metabolic process	53	26.1084	2.71106e-13	CYP-34A6, CYP-36A1, CYP-13A3, F38B6.4, CYP-13A1, C15B12.8, FAT-4, OAC-48, C46H11.2, T12B3.3, FAT-1, FAT-3, R53.4, GSTO-1, ACLY-2, CKB-2, CYP-33D3, Y37D8A.2, CYP-33D1, CTL-2, SPP-10, OAC-52, B0272.3, ENOL-1, LIPL-3, CYP-37A1, MEL-32, F32D8.12, KARS-1, ASB-2, ALH-4, DHS-2, DHS-3, DHS-23, PCK-1, UGT-7, T02H6.11, CYP-29A2, Y54F10AM.8, CYP-25A3, CYP-25A1, UGT-2, CYP-25A2, C32D5.12, CYP-35B1, CYP-33B1,…	130	1657	11627	2.86074	2.16622e-10	1.08307e-10	1.07493e-10
GOTERM_BP_ALL	GO:0055114~oxidation-reduction process	34	16.7488	6.23453e-15	CYP-34A6, CYP-37A1, CYP-13A3, CYP-36A1, CYP-13A1, C15B12.8, F32D8.12, ALH-4, DHS-2, DHS-3, DHS-23, FAT-4, C46H11.2, FAT-1, T02H6.11, CYP-29A2, FAT-3, CYP-25A3, CYP-25A1, CYP-25A2, C32D5.12, GSTO-1, CYP-35B1, CYP-33D3, CYP-33B1, CYP-33D1, ACDH-1, FMO-2, CYP-13A10, D2063.1, CTL-2, T22F3.3, DAF-36, B0272.3	130	596	11627	5.10219	4.96758e-12	4.98139e-12	4.94399e-12
INTERPRO	IPR001128:Cytochrome P450	14	6.86275	1.88085e-12	CYP-29A2, CYP-25A3, CYP-34A6, CYP-25A1, CYP-37A1, CYP-25A2, CYP-13A3, CYP-36A1, CYP-13A1, CYP-35B1, CYP-33D3, CYP-33B1, CYP-33D1, CYP-13A10	161	76	14476	16.5629	5.30394e-10	2.652e-10	2.6426e-10
INTERPRO	IPR002401:Cytochrome P450, E-class, group I	14	6.86275	1.0931e-12	CYP-29A2, CYP-25A3, CYP-34A6, CYP-25A1, CYP-37A1, CYP-25A2, CYP-13A3, CYP-36A1, CYP-13A1, CYP-35B1, CYP-33D3, CYP-33B1, CYP-33D1, CYP-13A10	161	73	14476	17.2436	3.08261e-10	2.652e-10	2.6426e-10
INTERPRO	IPR016040:NAD(P)-binding domain	9	4.41176	0.000649581	DHS-19, DHS-2, D2063.1, DHS-3, C55A6.3, DHS-23, C32D5.12, B0272.3, ACLY-2	161	172	14476	4.70475	0.167433	0.0457955	0.0456331
INTERPRO	IPR017972:Cytochrome P450, conserved site	13	6.37255	1.60005e-11	CYP-25A3, CYP-34A6, CYP-25A1, CYP-37A1, CYP-25A2, CYP-13A3, CYP-36A1, CYP-13A1, CYP-35B1, CYP-33D3, CYP-33B1, CYP-33D1, CYP-13A10	161	71	14476	16.463	4.51212e-09	1.50404e-09	1.49871e-09
KEGG_PATHWAY	cel00830:Retinol metabolism	4	1.97044	0.00112091	DHS-19, D2063.1, DHS-3, UGT-23	37	18	3022	18.1502	0.0577096	0.0148521	0.0131707
KEGG_PATHWAY	cel00980:Metabolism of xenobiotics by cytochrome P450	5	2.46305	0.000481288	D2063.1, UGT-23, GSTO-1, GST-8, GST-7	37	32	3022	12.7618	0.0251917	0.00850276	0.00754018
KEGG_PATHWAY	cel00982:Drug metabolism - cytochrome P450	6	2.95567	5.19974e-05	FMO-2, D2063.1, UGT-23, GSTO-1, GST-8, GST-7	37	36	3022	13.6126	0.00275214	0.00275586	0.00244388
KEGG_PATHWAY	cel01130:Biosynthesis of antibiotics	10	4.92611	0.000131801	ALH-4, ENOL-1, C14F11.6, D2063.1, CTL-2, PCK-1, B0272.3, F38B6.4, ACLY-2, MEL-32	37	173	3022	4.72114	0.00696159	0.00349274	0.00309733
Significant funtional terms under treatment with nursing home wastewater
GOTERM_BP_ALL	GO:0006082~organic acid metabolic process	28	4.7619	0.000191382	SUCL-1, F10F2.2, ENOL-1, NARS-1, MEL-32, KARS-1, TAG-38, M153.1, FAT-5, FAT-4, FAT-6, ELO-1, SUR-5, DHS-28, HDL-2, UGT-7, B0303.3, FAT-1, FAT-3, UGT-2, ACLY-2, T03F6.3, ACDH-1, DAAO-1, UGT-23, ECH-4, B0272.3, GLN-6	373	398	11627	2.19298	0.268426	0.0115751	0.0113624
GOTERM_BP_ALL	GO:0006631~fatty acid metabolic process	13	2.21088	9.71948e-05	SUR-5, DHS-28, FAT-1, B0303.3, FAT-3, ACLY-2, ACDH-1, FAT-5, FAT-4, ECH-4, B0272.3, FAT-6, ELO-1	373	102	11627	3.97285	0.146771	0.00721451	0.00708197
GOTERM_BP_ALL	GO:0006636~unsaturated fatty acid biosynthetic process	6	1.02041	3.69932e-06	FAT-1, FAT-3, FAT-5, FAT-4, FAT-6, ELO-1	373	9	11627	20.7811	0.00602279	0.00201366	0.00197667
GOTERM_BP_ALL	GO:0010927~cellular component assembly involved in morphogenesis	18	3.06122	0.000744611	HPO-28, VAB-10, NSTP-10, FAT-3, UNC-95, ACT-3, MUP-4, DIM-1, PAT-4, UNC-89, PFN-2, D2030.2, TTN-1, UNC-52, EMB-9, SOD-1, C27H6.9, SMA-1	373	221	11627	2.53886	0.703706	0.036847	0.0361701
GOTERM_BP_ALL	GO:0018996~molting cycle, collagen and cuticulin-based cuticle	26	4.42177	1.95101e-05	XRN-2, TAG-297, WRT-1, PTR-18, T19B10.2, C09H10.10, C23G10.10, NAS-33, HOG-1, NHR-23, CUTI-1, MLT-11, MUA-6, Y47D3B.1, LET-805, VHA-8, PAN-1, NAS-28, GLF-1, MUP-4, WRT-4, WRT-6, UNC-52, TFG-1, PTR-4, PTR-1	373	309	11627	2.62285	0.0313581	0.00365134	0.00358426
GOTERM_BP_ALL	GO:0019752~carboxylic acid metabolic process	28	4.7619	4.90803e-05	SUCL-1, F10F2.2, ENOL-1, NARS-1, MEL-32, KARS-1, TAG-38, M153.1, FAT-5, FAT-4, FAT-6, ELO-1, SUR-5, DHS-28, HDL-2, UGT-7, B0303.3, FAT-1, FAT-3, UGT-2, ACLY-2, T03F6.3, ACDH-1, DAAO-1, UGT-23, ECH-4, B0272.3, GLN-6	373	367	11627	2.37821	0.0770222	0.00397087	0.00389792
GOTERM_BP_ALL	GO:0030029~actin filament-based process	20	3.40136	0.000386677	EPS-8, HPO-28, VAB-10, NSTP-10, FAT-3, UNC-95, ACT-3, MUP-4, DIM-1, PAT-4, GSNL-1, UNC-89, PFN-2, D2030.2, TTN-1, UNC-52, EMB-9, SOD-1, C27H6.9, SMA-1	373	248	11627	2.51384	0.468241	0.0210481	0.0206614
GOTERM_BP_ALL	GO:0030036~actin cytoskeleton organization	20	3.40136	0.000240549	EPS-8, HPO-28, VAB-10, NSTP-10, FAT-3, UNC-95, ACT-3, MUP-4, DIM-1, PAT-4, GSNL-1, UNC-89, PFN-2, D2030.2, TTN-1, UNC-52, EMB-9, SOD-1, C27H6.9, SMA-1	373	239	11627	2.6085	0.324879	0.0135454	0.0132965
GOTERM_BP_ALL	GO:0030239~myofibril assembly	18	3.06122	1.95679e-05	HPO-28, VAB-10, NSTP-10, FAT-3, UNC-95, ACT-3, MUP-4, DIM-1, PAT-4, UNC-89, PFN-2, D2030.2, TTN-1, UNC-52, EMB-9, SOD-1, C27H6.9, SMA-1	373	164	11627	3.42127	0.0314495	0.00365134	0.00358426
GOTERM_BP_ALL	GO:0031032~actomyosin structure organization	18	3.06122	2.89344e-05	HPO-28, VAB-10, NSTP-10, FAT-3, UNC-95, ACT-3, MUP-4, DIM-1, PAT-4, UNC-89, PFN-2, D2030.2, TTN-1, UNC-52, EMB-9, SOD-1, C27H6.9, SMA-1	373	169	11627	3.32005	0.0461516	0.00365134	0.00358426
GOTERM_BP_ALL	GO:0031033~myosin filament organization	17	2.89116	2.40347e-05	HPO-28, VAB-10, NSTP-10, FAT-3, UNC-95, ACT-3, MUP-4, DIM-1, PAT-4, UNC-89, D2030.2, TTN-1, UNC-52, EMB-9, SOD-1, C27H6.9, SMA-1	373	150	11627	3.53278	0.0384888	0.00365134	0.00358426
GOTERM_BP_ALL	GO:0031034~myosin filament assembly	17	2.89116	2.21047e-05	HPO-28, VAB-10, NSTP-10, FAT-3, UNC-95, ACT-3, MUP-4, DIM-1, PAT-4, UNC-89, D2030.2, TTN-1, UNC-52, EMB-9, SOD-1, C27H6.9, SMA-1	373	149	11627	3.55649	0.0354536	0.00365134	0.00358426
GOTERM_BP_ALL	GO:0033559~unsaturated fatty acid metabolic process	6	1.02041	3.69932e-06	FAT-1, FAT-3, FAT-5, FAT-4, FAT-6, ELO-1	373	9	11627	20.7811	0.00602279	0.00201366	0.00197667
GOTERM_BP_ALL	GO:0035264~multicellular organism growth	29	4.93197	3.50981e-05	ENOL-1, BUS-17, HAF-9, WRT-1, IFD-1, KARS-1, FAT-5, FAT-6, LON-1, GEI-17, HOG-1, NHR-23, BLMP-1, T02H6.11, RPS-17, FAT-3, NHR-61, RPL-22, PEPT-1, GLF-1, DIN-1, WRT-4, SWSN-1, D1007.5, WRT-6, SMA-10, C34E7.4, C14B9.2, SMA-1	373	380	11627	2.37888	0.0557046	0.00365134	0.00358426
GOTERM_BP_ALL	GO:0040007~growth	37	6.29252	0.000665507	ENOL-1, VAB-10, BUS-17, HAF-9, WRT-1, IFD-1, KARS-1, DPY-2, F23H12.5, FAT-5, FAT-6, LON-1, GEI-17, HOG-1, NHR-23, DHS-28, BLMP-1, T02H6.11, RPS-17, FAT-3, NHR-61, PNG-1, RPL-22, PEPT-1, GLF-1, ACT-3, DIN-1, WRT-4, SWSN-1, D1007.5, WRT-6, SMA-10, EEF-1A.2, TFG-1, C34E7.4, C14B9.2, SMA-1	373	639	11627	1.80493	0.662819	0.0350572	0.0344132
GOTERM_BP_ALL	GO:0040008~regulation of growth	32	5.44218	3.71679e-05	ENOL-1, BUS-17, WRT-1, IFD-1, KARS-1, DPY-2, F23H12.5, FAT-5, FAT-6, LON-1, GEI-17, HOG-1, NHR-23, DHS-28, BLMP-1, T02H6.11, RPS-17, NHR-61, PNG-1, RPL-22, PEPT-1, GLF-1, DIN-1, WRT-4, SWSN-1, D1007.5, WRT-6, SMA-10, TFG-1, C34E7.4, C14B9.2, SMA-1	373	444	11627	2.2466	0.0588911	0.00365134	0.00358426
GOTERM_BP_ALL	GO:0040014~regulation of multicellular organism growth	29	4.93197	4.57562e-05	ENOL-1, BUS-17, WRT-1, IFD-1, KARS-1, DPY-2, FAT-5, FAT-6, LON-1, GEI-17, HOG-1, NHR-23, BLMP-1, T02H6.11, RPS-17, NHR-61, RPL-22, PEPT-1, GLF-1, DIN-1, WRT-4, SWSN-1, D1007.5, WRT-6, SMA-10, TFG-1, C34E7.4, C14B9.2, SMA-1	373	386	11627	2.34191	0.0719982	0.00393263	0.00386038
GOTERM_BP_ALL	GO:0040018~positive regulation of multicellular organism growth	26	4.42177	0.000203112	ENOL-1, BUS-17, WRT-1, IFD-1, KARS-1, FAT-5, FAT-6, GEI-17, HOG-1, NHR-23, BLMP-1, T02H6.11, RPS-17, NHR-61, RPL-22, PEPT-1, GLF-1, DIN-1, WRT-4, SWSN-1, D1007.5, WRT-6, SMA-10, C34E7.4, C14B9.2, SMA-1	373	357	11627	2.2702	0.282308	0.0118458	0.0116281
GOTERM_BP_ALL	GO:0042303~molting cycle	27	4.59184	1.70853e-05	XRN-2, TAG-297, WRT-1, PTR-18, T19B10.2, C09H10.10, C23G10.10, NAS-33, HOG-1, NHR-23, CUTI-1, MLT-11, MUA-6, Y47D3B.1, LET-805, VHA-8, PAN-1, NAS-28, GLF-1, MUP-4, H03E18.1, WRT-4, WRT-6, UNC-52, TFG-1, PTR-4, PTR-1	373	326	11627	2.5817	0.0275148	0.00365134	0.00358426
GOTERM_BP_ALL	GO:0042692~muscle cell differentiation	18	3.06122	0.000103977	HPO-28, VAB-10, NSTP-10, FAT-3, UNC-95, ACT-3, MUP-4, DIM-1, PAT-4, UNC-89, PFN-2, D2030.2, TTN-1, UNC-52, EMB-9, SOD-1, C27H6.9, SMA-1	373	187	11627	3.00047	0.156169	0.00730959	0.0071753
GOTERM_BP_ALL	GO:0043436~oxoacid metabolic process	28	4.7619	5.10645e-05	SUCL-1, F10F2.2, ENOL-1, NARS-1, MEL-32, KARS-1, TAG-38, M153.1, FAT-5, FAT-4, FAT-6, ELO-1, SUR-5, DHS-28, HDL-2, UGT-7, B0303.3, FAT-1, FAT-3, UGT-2, ACLY-2, T03F6.3, ACDH-1, DAAO-1, UGT-23, ECH-4, B0272.3, GLN-6	373	368	11627	2.37175	0.0800081	0.00397087	0.00389792
GOTERM_BP_ALL	GO:0043623~cellular protein complex assembly	21	3.57143	0.000708384	EPS-8, HPO-28, T02H6.11, VAB-10, NSTP-10, FAT-3, UNC-95, ACT-3, MUP-4, DIM-1, PAT-4, GSNL-1, UNC-89, PFN-2, D2030.2, TTN-1, UNC-52, EMB-9, SOD-1, C27H6.9, SMA-1	373	281	11627	2.32955	0.685635	0.0361497	0.0354856
GOTERM_BP_ALL	GO:0044710~single-organism metabolic process	82	13.9456	4.47961e-05	F10F2.2, CYP-34A6, T28D9.3, CYP-36A1, F38B6.4, C15B12.8, NARS-1, UMPS-1, TAG-38, FAT-5, DHOD-1, FAT-4, FAT-6, Y49E10.18, MANS-1, OAC-48, C46H11.2, DHS-28, T12B3.3, FAT-1, FAT-3, LET-721, GSTO-1, ACLY-2, T03F6.3, CYP-33E1, GLY-8, GBH-1, CTL-2, T09F5.1, OAC-52, B0272.3, SOD-1, GPDH-2, STT-3, SUCL-1, ENOL-1, LIPL-3, BUS-17, CYP-37A1, MEL-32, F32D8.12, KARS-1, PHY-2, GER-1, ALH-4, CC8.2, DHS-2, ALH-1…	373	1657	11627	1.54259	0.070542	0.00393263	0.00386038
GOTERM_BP_ALL	GO:0045927~positive regulation of growth	28	4.7619	0.000107428	ENOL-1, BUS-17, WRT-1, IFD-1, KARS-1, FAT-5, FAT-6, LON-1, GEI-17, HOG-1, NHR-23, DHS-28, BLMP-1, T02H6.11, RPS-17, NHR-61, RPL-22, PEPT-1, GLF-1, DIN-1, WRT-4, SWSN-1, D1007.5, WRT-6, SMA-10, C34E7.4, C14B9.2, SMA-1	373	384	11627	2.27293	0.160912	0.00730959	0.0071753
GOTERM_BP_ALL	GO:0048589~developmental growth	34	5.78231	3.80115e-05	ENOL-1, BUS-17, HAF-9, WRT-1, IFD-1, KARS-1, DPY-2, F23H12.5, FAT-5, FAT-6, LON-1, GEI-17, HOG-1, NHR-23, DHS-28, BLMP-1, T02H6.11, RPS-17, FAT-3, NHR-61, PNG-1, RPL-22, PEPT-1, GLF-1, DIN-1, WRT-4, SWSN-1, D1007.5, WRT-6, SMA-10, TFG-1, C34E7.4, C14B9.2, SMA-1	373	487	11627	2.17625	0.0601866	0.00365134	0.00358426
GOTERM_BP_ALL	GO:0048638~regulation of developmental growth	32	5.44218	1.3862e-05	ENOL-1, BUS-17, WRT-1, IFD-1, KARS-1, DPY-2, F23H12.5, FAT-5, FAT-6, LON-1, GEI-17, HOG-1, NHR-23, DHS-28, BLMP-1, T02H6.11, RPS-17, NHR-61, PNG-1, RPL-22, PEPT-1, GLF-1, DIN-1, WRT-4, SWSN-1, D1007.5, WRT-6, SMA-10, TFG-1, C34E7.4, C14B9.2, SMA-1	373	422	11627	2.36372	0.0223825	0.00365134	0.00358426
GOTERM_BP_ALL	GO:0048639~positive regulation of developmental growth	27	4.59184	0.000113811	ENOL-1, BUS-17, WRT-1, IFD-1, KARS-1, FAT-5, FAT-6, GEI-17, HOG-1, NHR-23, DHS-28, BLMP-1, T02H6.11, RPS-17, NHR-61, RPL-22, PEPT-1, GLF-1, DIN-1, WRT-4, SWSN-1, D1007.5, WRT-6, SMA-10, C34E7.4, C14B9.2, SMA-1	373	365	11627	2.30584	0.169613	0.00743412	0.00729754
GOTERM_BP_ALL	GO:0051146~striated muscle cell differentiation	18	3.06122	3.62986e-05	HPO-28, VAB-10, NSTP-10, FAT-3, UNC-95, ACT-3, MUP-4, DIM-1, PAT-4, UNC-89, PFN-2, D2030.2, TTN-1, UNC-52, EMB-9, SOD-1, C27H6.9, SMA-1	373	172	11627	3.26214	0.057554	0.00365134	0.00358426
GOTERM_BP_ALL	GO:0055001~muscle cell development	18	3.06122	3.62986e-05	HPO-28, VAB-10, NSTP-10, FAT-3, UNC-95, ACT-3, MUP-4, DIM-1, PAT-4, UNC-89, PFN-2, D2030.2, TTN-1, UNC-52, EMB-9, SOD-1, C27H6.9, SMA-1	373	172	11627	3.26214	0.057554	0.00365134	0.00358426
GOTERM_BP_ALL	GO:0055002~striated muscle cell development	18	3.06122	3.12262e-05	HPO-28, VAB-10, NSTP-10, FAT-3, UNC-95, ACT-3, MUP-4, DIM-1, PAT-4, UNC-89, PFN-2, D2030.2, TTN-1, UNC-52, EMB-9, SOD-1, C27H6.9, SMA-1	373	170	11627	3.30052	0.0497148	0.00365134	0.00358426
GOTERM_BP_ALL	GO:0055114~oxidation-reduction process	48	8.16327	7.98112e-09	SUCL-1, CYP-34A6, CYP-37A1, CYP-36A1, C15B12.8, F32D8.12, PHY-2, GER-1, ALH-4, CC8.2, DHS-2, ALH-10, M153.1, DHS-3, FAT-5, DHOD-1, FAT-4, R08F11.7, FAT-6, C46H11.2, DHS-28, CYP-29A4, B0303.3, FAT-1, T02H6.11, CYP-29A2, FAT-3, PNG-1, CYP-25A1, LET-721, CYP-25A2, GLF-1, C32D5.12, GSTO-1, CYP-35B1, CYP-33B1, FMO-3, CYP-33E1, ACDH-1, DAAO-1, GBH-1, CTL-2, T22F3.3, DAF-36, ECH-4, B0272.3, SOD-1, GPDH-2	373	596	11627	2.51046	1.30331e-05	1.30332e-05	1.27937e-05
GOTERM_BP_ALL	GO:0061061~muscle structure development	19	3.23129	0.000138824	HPO-28, VAB-10, NSTP-10, FAT-3, MLC-1, UNC-95, ACT-3, MUP-4, DIM-1, PAT-4, UNC-89, PFN-2, D2030.2, TTN-1, UNC-52, EMB-9, SOD-1, C27H6.9, SMA-1	373	210	11627	2.82029	0.202853	0.00871923	0.00855905
GOTERM_BP_ALL	GO:0071688~striated muscle myosin thick filament assembly	17	2.89116	2.03134e-05	HPO-28, VAB-10, NSTP-10, FAT-3, UNC-95, ACT-3, MUP-4, DIM-1, PAT-4, UNC-89, D2030.2, TTN-1, UNC-52, EMB-9, SOD-1, C27H6.9, SMA-1	373	148	11627	3.58052	0.032628	0.00365134	0.00358426
GOTERM_CC_ALL	GO:0005777~peroxisome	8	1.36054	0.000535192	PRX-3, DHS-28, DAAO-1, PRX-14, NDX-8, PRX-1, CTL-2, B0272.4	329	50	11373	5.53094	0.134117	0.0287933	0.0267596
GOTERM_CC_ALL	GO:0030016~myofibril	10	1.70068	0.00112175	UNC-89, TTN-1, SPE-4, UNC-95, TLN-1, TNT-2, ACT-3, PAT-4, MYO-2, ZIG-12	329	90	11373	3.84093	0.260602	0.0431071	0.0400624
GOTERM_CC_ALL	GO:0030055~cell-substrate junction	7	1.19048	1.08562e-05	EPS-8, VAB-10, MUA-6, LET-805, TLN-1, MUA-3, MUP-4	329	19	11373	12.7357	0.00291607	0.00292032	0.00271405
GOTERM_CC_ALL	GO:0030056~hemidesmosome	6	1.02041	4.57994e-05	EPS-8, VAB-10, MUA-6, LET-805, MUA-3, MUP-4	329	15	11373	13.8274	0.0122447	0.00616002	0.00572492
GOTERM_CC_ALL	GO:0042579~microbody	8	1.36054	0.000535192	PRX-3, DHS-28, DAAO-1, PRX-14, NDX-8, PRX-1, CTL-2, B0272.4	329	50	11373	5.53094	0.134117	0.0287933	0.0267596
GOTERM_CC_ALL	GO:0043292~contractile fiber	15	2.55102	0.000134449	MLC-1, UNC-95, ACT-3, PAT-4, MYO-2, ZIG-12, GSNL-1, ZK637.2, NMY-1, UNC-89, TTN-1, SPE-4, TLN-1, TNT-2, ALP-1	329	153	11373	3.38906	0.035523	0.0120556	0.0112041
GOTERM_CC_ALL	GO:0044449~contractile fiber part	13	2.21088	0.000724998	MLC-1, UNC-95, ACT-3, PAT-4, ZIG-12, GSNL-1, ZK637.2, UNC-89, TTN-1, SPE-4, TLN-1, TNT-2, ALP-1	329	140	11373	3.20992	0.177244	0.0325041	0.0302082
GOTERM_MF_ALL	GO:0003824~catalytic activity	175	29.7619	3.23383e-05	CYP-36A1, INF-1, NARS-1, XPD-1, T05H4.7, C46G7.1, E01G6.3, UMPS-1, C24A3.4, HSP-1, MPST-3, MPST-7, Y49E10.18, F42H10.6, GEI-17, NTL-4, ZC376.2, F53E10.1, CKU-70, LET-721, K10C2.1, F20H11.4, T22D1.11, T03F6.3, CYP-33E1, PARG-1, TTN-1, GBH-1, Y105E8A.14, PRX-1, CTL-2, T09F5.1, C53D5.5, C14B9.2, CPR-1, GPDH-2, FIB-1, ACS-13, STT-3, SUCL-1, ENOL-1, LIPL-3, KIN-15, MEL-32, F32D8.12, KARS-1, PHY-2, ASP…	316	4175	9479	1.25735	0.018169	0.00611193	0.00603647
GOTERM_MF_ALL	GO:0004497~monooxygenase activity	12	2.04082	0.000425572	CYP-33E1, FMO-3, C46H11.2, CYP-29A4, CYP-29A2, CYP-34A6, CYP-25A1, CYP-37A1, CYP-25A2, CYP-36A1, CYP-35B1, CYP-33B1	316	99	9479	3.63598	0.214434	0.0382581	0.0377858
GOTERM_MF_ALL	GO:0004768~stearoyl-CoA 9-desaturase activity	4	0.680272	0.000674746	FAT-3, FAT-5, FAT-4, FAT-6	316	6	9479	19.9979	0.317989	0.0382581	0.0377858
GOTERM_MF_ALL	GO:0005506~iron ion binding	14	2.38095	0.000182967	CYP-29A4, CYP-29A2, CYP-34A6, CYP-25A1, CYP-37A1, CYP-25A2, CYP-36A1, CYP-35B1, CYP-33B1, PHY-2, CYP-33E1, GBH-1, FAT-5, FAT-6	316	121	9479	3.47071	0.0985508	0.0259355	0.0256153
GOTERM_MF_ALL	GO:0016215~acyl-CoA desaturase activity	4	0.680272	0.000674746	FAT-3, FAT-5, FAT-4, FAT-6	316	6	9479	19.9979	0.317989	0.0382581	0.0377858
GOTERM_MF_ALL	GO:0016491~oxidoreductase activity	44	7.48299	2.95235e-07	CYP-34A6, CYP-37A1, CYP-36A1, C15B12.8, F32D8.12, PHY-2, GER-1, ALH-4, DHS-2, ALH-10, M153.1, DHS-3, FAT-5, DHOD-1, FAT-4, R08F11.7, FAT-6, C46H11.2, DHS-28, CYP-29A4, B0303.3, FAT-1, T02H6.11, CYP-29A2, FAT-3, PNG-1, CYP-25A1, LET-721, CYP-25A2, GLF-1, C32D5.12, GSTO-1, CYP-35B1, CYP-33B1, FMO-3, CYP-33E1, ACDH-1, DAAO-1, GBH-1, CTL-2, DAF-36, B0272.3, SOD-1, GPDH-2	316	569	9479	2.31961	0.000167384	8.38656e-05	8.28302e-05
GOTERM_MF_ALL	GO:0016705~oxidoreductase activity, acting on paired donors, with incorporation or reduction of molecular oxygen	19	3.23129	2.95822e-07	C46H11.2, CYP-29A4, FAT-1, CYP-29A2, CYP-34A6, FAT-3, CYP-25A1, CYP-37A1, CYP-25A2, CYP-36A1, CYP-35B1, CYP-33B1, PHY-2, FMO-3, CYP-33E1, GBH-1, FAT-5, FAT-4, FAT-6	316	131	9479	4.35069	0.000167717	8.38656e-05	8.28302e-05
GOTERM_MF_ALL	GO:0016717~oxidoreductase activity, acting on paired donors, with oxidation of a pair of donors resulting in the reduction of molecular oxygen to two molecules of water	4	0.680272	0.000674746	FAT-3, FAT-5, FAT-4, FAT-6	316	6	9479	19.9979	0.317989	0.0382581	0.0377858
GOTERM_MF_ALL	GO:0030246~carbohydrate binding	23	3.91156	0.000548816	CLEC-169, CLEC-70, CLEC-221, CLEC-170, CLEC-172, CLEC-29, CLEC-39, AAGR-4, CLEC-47, CLEC-57, CLEC-38, CLEC-54, CLEC-64, CLEC-75, CLEC-42, LEC-8, CLEC-55, CLEC-61, CLEC-227, LEC-4, CLEC-52, CLEC-218, CLEC-51	316	306	9479	2.25466	0.267479	0.0382581	0.0377858
GOTERM_MF_ALL	GO:0048037~cofactor binding	18	3.06122	0.00026241	SUCL-1, C46H11.2, HDL-2, F53E10.1, ACLY-2, ACBP-3, MEL-32, F32D8.12, FMO-3, ACDH-1, GER-1, DAAO-1, TAG-38, T01B11.2, T22F3.3, ECH-4, B0272.3, GPDH-2	316	195	9479	2.76894	0.138264	0.0297572	0.0293899
INTERPRO	IPR001128:Cytochrome P450	10	1.70068	0.000562721	CYP-33E1, CYP-29A4, CYP-29A2, CYP-34A6, CYP-25A1, CYP-37A1, CYP-25A2, CYP-36A1, CYP-35B1, CYP-33B1	451	76	14476	4.22336	0.309136	0.0462134	0.045299
INTERPRO	IPR001304:C-type lectin	22	3.7415	7.90089e-06	CLEC-169, CLEC-70, CLEC-221, ZK1193.2, CLEC-170, CLEC-172, CLEC-29, CLEC-39, CLEC-47, CLEC-57, CLEC-38, CLEC-54, F28B4.3, CLEC-64, CLEC-75, CLEC-42, CLEC-55, CLEC-61, CLEC-227, CLEC-52, CLEC-218, CLEC-51	451	226	14476	3.12454	0.00517746	0.00259544	0.00254409
INTERPRO	IPR002035:von Willebrand factor, type A	15	2.55102	4.78108e-09	T19D12.3, CKU-70, CPNA-2, ZK1193.2, MUP-4, C24B9.3, T25G12.6, SEC-24.1, F28B4.3, CLEC-64, MUA-3, R10H10.3, CLEC-61, ROP-1, CLEC-218	451	62	14476	7.76554	3.14117e-06	3.14117e-06	3.07902e-06
INTERPRO	IPR002401:Cytochrome P450, E-class, group I	10	1.70068	0.00041622	CYP-33E1, CYP-29A4, CYP-29A2, CYP-34A6, CYP-25A1, CYP-37A1, CYP-25A2, CYP-36A1, CYP-35B1, CYP-33B1	451	73	14476	4.39693	0.239298	0.0390652	0.0382922
INTERPRO	IPR011038:Calycin-like	7	1.19048	0.000118336	LBP-1, LPR-3, LPR-5, C52G5.2, C28H8.5, LBP-5, LBP-6	451	26	14476	8.64165	0.0748056	0.0155494	0.0152417
INTERPRO	IPR013098:Immunoglobulin I-set	8	1.36054	0.000327231	UNC-89, TTN-1, UNC-52, SMA-10, LAD-2, OIG-2, DIM-1, ZIG-12	451	43	14476	5.97164	0.193479	0.0358318	0.0351228
INTERPRO	IPR016186:C-type lectin-like	22	3.7415	4.08844e-05	CLEC-169, CLEC-70, CLEC-221, ZK1193.2, CLEC-170, CLEC-172, CLEC-29, CLEC-39, CLEC-47, CLEC-57, CLEC-38, CLEC-54, F28B4.3, CLEC-64, CLEC-75, CLEC-42, CLEC-55, CLEC-61, CLEC-227, CLEC-52, CLEC-218, CLEC-51	451	252	14476	2.80217	0.026504	0.00729206	0.00714777
INTERPRO	IPR016187:C-type lectin fold	23	3.91156	4.43961e-05	CLEC-169, CLEC-70, CLEC-221, ZK1193.2, CLEC-170, CLEC-172, CLEC-29, CLEC-39, CLEC-47, CLEC-57, CLEC-38, EMB-9, CLEC-54, F28B4.3, CLEC-64, CLEC-75, CLEC-42, CLEC-55, CLEC-61, CLEC-227, CLEC-52, CLEC-218, CLEC-51	451	273	14476	2.70419	0.0287476	0.00729206	0.00714777
KEGG_PATHWAY	cel00480:Glutathione metabolism	6	1.02041	0.00291453	T03D8.6, C02D5.4, C53D5.5, GSTO-1, GST-8, GST-7	77	40	3022	5.88701	0.180022	0.0396376	0.0361402
KEGG_PATHWAY	cel00982:Drug metabolism - cytochrome P450	6	1.02041	0.00180591	FMO-3, C02D5.4, UGT-23, GSTO-1, GST-8, GST-7	77	36	3022	6.54113	0.115659	0.0396376	0.0361402
KEGG_PATHWAY	cel01100:Metabolic pathways	29	4.93197	0.00277773	SUCL-1, STT-3, F10F2.2, ENOL-1, F38B6.4, MEL-32, PHY-2, UMPS-1, GER-1, AAGR-4, Y47D9A.1, ALH-4, C24A3.4, M153.1, DHOD-1, MANS-1, B0303.3, T02H6.11, VHA-8, ACLY-2, T03F6.3, T03D8.6, DAAO-1, UGT-23, T22F3.3, C53D5.5, B0272.3, GLN-6, ACS-13	77	678	3022	1.6787	0.172336	0.0396376	0.0361402
KEGG_PATHWAY	cel01130:Biosynthesis of antibiotics	13	2.21088	0.00104703	SUCL-1, F10F2.2, ENOL-1, B0303.3, C14F11.6, F38B6.4, ACLY-2, MEL-32, ALH-4, DAAO-1, M153.1, CTL-2, B0272.3	77	173	3022	2.94918	0.068757	0.0355989	0.0324578
KEGG_PATHWAY	cel04146:Peroxisome	8	1.36054	0.000860723	PRX-3, C24A3.4, DAAO-1, PRX-14, CTL-2, ECH-4, SOD-1, ACS-13	77	63	3022	4.98371	0.056873	0.0355989	0.0324578
Significant funtional terms under treatment with wastewater treatemnet plant influent
GOTERM_BP_ALL	GO:0006636~unsaturated fatty acid biosynthetic process	4	2.03046	6.82225e-05	FAT-1, FAT-3, FAT-4, FAT-6	112	9	11627	46.1389	0.0515654	0.0132352	0.0132352
GOTERM_BP_ALL	GO:0033559~unsaturated fatty acid metabolic process	4	2.03046	6.82225e-05	FAT-1, FAT-3, FAT-4, FAT-6	112	9	11627	46.1389	0.0515654	0.0132352	0.0132352
GOTERM_BP_ALL	GO:0044710~single-organism metabolic process	38	19.2893	2.73898e-07	CYP-13A8, ENOL-1, LIPL-3, CYP-37A1, CYP-13A3, CYP-36A1, CYP-13A1, C15B12.8, KARS-1, CC8.2, DHS-2, TAG-38, DHS-3, FAT-4, PCK-1, ACL-12, FAT-6, OAC-48, C46H11.2, T12B3.3, UGT-7, FAT-1, CYP-29A2, FAT-3, CYP-25A3, ZK550.6, CYP-25A1, CYP-25A2, C32D5.12, GSTO-1, CYP-35B1, CYP-33D3, CYP-33B1, FMO-2, CYP-13A10, D2063.1, UGT-23, OAC-52	112	1657	11627	2.38073	0.000212522	0.000106272	0.000106272
GOTERM_BP_ALL	GO:0055114~oxidation-reduction process	27	13.7056	4.23757e-11	CYP-13A8, CYP-37A1, CYP-13A3, CYP-36A1, CYP-13A1, C15B12.8, CC8.2, DHS-2, DHS-3, FAT-4, FAT-6, C46H11.2, FAT-1, CYP-29A2, FAT-3, CYP-25A3, ZK550.6, CYP-25A1, CYP-25A2, C32D5.12, GSTO-1, CYP-35B1, CYP-33D3, CYP-33B1, FMO-2, CYP-13A10, D2063.1	112	596	11627	4.70292	3.28835e-08	3.28835e-08	3.28835e-08
GOTERM_MF_ALL	GO:0003824~catalytic activity	64	32.4873	0.000328425	CYP-13A8, CYP-36A1, CYP-13A3, CYP-13A1, C15B12.8, F25E5.2, E01G6.3, HSP-1, TAG-38, F31F7.1, SPE-4, FAT-4, CYN-7, FAT-6, T19H5.6, GST-7, ZC376.3, F22B8.7, OAC-48, C46H11.2, T12B3.3, F53E10.1, FAT-1, FAT-3, ZK550.6, GSTO-1, CYP-33D3, WRT-4, LIPS-6, PARG-1, C53H9.2, PRX-1, OAC-52, CPT-5, ENOL-1, LIPL-3, KIN-15, F10D2.8, CYP-37A1, HAF-9, KARS-1, F07C4.12, PMP-4, DHS-2, DHS-3, NCEH-1, ACL-12, PCK-1, A…	104	4175	9479	1.39718	0.0697159	0.0103219	0.0100873
GOTERM_MF_ALL	GO:0004497~monooxygenase activity	15	7.61421	2.29701e-12	C46H11.2, CYP-13A8, CYP-29A2, CYP-25A3, CYP-25A1, CYP-37A1, CYP-25A2, CYP-13A3, CYP-36A1, CYP-13A1, CYP-35B1, CYP-33D3, CYP-33B1, FMO-2, CYP-13A10	104	99	9479	13.8097	5.05351e-10	2.52671e-10	2.46928e-10
GOTERM_MF_ALL	GO:0004768~stearoyl-CoA 9-desaturase activity	3	1.52284	0.00170482	FAT-3, FAT-4, FAT-6	104	6	9479	45.5721	0.312972	0.0340964	0.0333214
GOTERM_MF_ALL	GO:0005506~iron ion binding	14	7.1066	5.0608e-10	CYP-13A8, CYP-29A2, CYP-25A3, CYP-25A1, CYP-37A1, CYP-25A2, CYP-13A3, CYP-36A1, CYP-13A1, CYP-35B1, CYP-33D3, CYP-33B1, CYP-13A10, FAT-6	104	121	9479	10.5456	1.11338e-07	3.71125e-08	3.62691e-08
GOTERM_MF_ALL	GO:0016215~acyl-CoA desaturase activity	3	1.52284	0.00170482	FAT-3, FAT-4, FAT-6	104	6	9479	45.5721	0.312972	0.0340964	0.0333214
GOTERM_MF_ALL	GO:0016491~oxidoreductase activity	26	13.198	1.15575e-09	CYP-13A8, CYP-37A1, CYP-13A3, CYP-36A1, CYP-13A1, C15B12.8, DHS-2, DHS-3, FAT-4, FAT-6, C46H11.2, FAT-1, CYP-29A2, FAT-3, CYP-25A3, ZK550.6, CYP-25A1, CYP-25A2, C32D5.12, GSTO-1, CYP-35B1, CYP-33D3, CYP-33B1, FMO-2, CYP-13A10, D2063.1	104	569	9479	4.16476	2.54265e-07	6.35663e-08	6.21216e-08
GOTERM_MF_ALL	GO:0016705~oxidoreductase activity, acting on paired donors, with incorporation or reduction of molecular oxygen	20	10.1523	1.08575e-16	C46H11.2, CYP-13A8, FAT-1, CYP-29A2, CYP-25A3, FAT-3, ZK550.6, CYP-25A1, CYP-37A1, CYP-25A2, CYP-13A3, CYP-36A1, CYP-13A1, CYP-35B1, CYP-33D3, CYP-33B1, FMO-2, CYP-13A10, FAT-4, FAT-6	104	131	9479	13.9151	2.44249e-14	2.38864e-14	2.33435e-14
GOTERM_MF_ALL	GO:0016717~oxidoreductase activity, acting on paired donors, with oxidation of a pair of donors resulting in the reduction of molecular oxygen to two molecules of water	3	1.52284	0.00170482	FAT-3, FAT-4, FAT-6	104	6	9479	45.5721	0.312972	0.0340964	0.0333214
GOTERM_MF_ALL	GO:0020037~heme binding	13	6.59898	9.42738e-08	CYP-13A8, CYP-29A2, CYP-25A3, CYP-25A1, CYP-37A1, CYP-25A2, CYP-13A3, CYP-36A1, CYP-13A1, CYP-35B1, CYP-33D3, CYP-33B1, CYP-13A10	104	154	9479	7.69399	2.074e-05	3.9869e-06	3.89629e-06
GOTERM_MF_ALL	GO:0046906~tetrapyrrole binding	13	6.59898	1.08734e-07	CYP-13A8, CYP-29A2, CYP-25A3, CYP-25A1, CYP-37A1, CYP-25A2, CYP-13A3, CYP-36A1, CYP-13A1, CYP-35B1, CYP-33D3, CYP-33B1, CYP-13A10	104	156	9479	7.59535	2.39211e-05	3.9869e-06	3.89629e-06
GOTERM_MF_ALL	GO:0046914~transition metal ion binding	22	11.1675	0.00117427	F22B8.7, CYP-13A8, ZK1240.1, NHR-30, NHR-74, F53E10.1, CYP-29A2, NHR-61, CYP-25A3, CYP-25A1, CYP-37A1, CYP-25A2, CYP-13A3, CYP-36A1, CYP-13A1, CYP-35B1, F43C11.8, CYP-33D3, CYP-33B1, CYP-13A10, D2063.1, FAT-6	104	951	9479	2.10849	0.227785	0.0322925	0.0315586
INTERPRO	IPR001128:Cytochrome P450	13	6.59898	1.06271e-11	CYP-13A8, CYP-29A2, CYP-25A3, CYP-25A1, CYP-37A1, CYP-25A2, CYP-13A3, CYP-36A1, CYP-13A1, CYP-35B1, CYP-33D3, CYP-33B1, CYP-13A10	145	76	14476	17.077	2.29547e-09	1.14773e-09	1.11585e-09
INTERPRO	IPR001304:C-type lectin	10	5.07614	0.000431416	CLEC-29, CLEC-39, CLEC-57, CLEC-49, CLEC-221, CLEC-172, CLEC-150, CLEC-55, CLEC-227, CLEC-52	145	226	14476	4.41745	0.0889942	0.0186372	0.0181195
INTERPRO	IPR002401:Cytochrome P450, E-class, group I	13	6.59898	6.46033e-12	CYP-13A8, CYP-29A2, CYP-25A3, CYP-25A1, CYP-37A1, CYP-25A2, CYP-13A3, CYP-36A1, CYP-13A1, CYP-35B1, CYP-33D3, CYP-33B1, CYP-13A10	145	73	14476	17.7787	1.39542e-09	1.14773e-09	1.11585e-09
INTERPRO	IPR005804:Fatty acid desaturase, type 1	3	1.52284	0.00143594	FAT-1, FAT-3, FAT-4	145	6	14476	49.9172	0.266836	0.0443074	0.0430766
INTERPRO	IPR016186:C-type lectin-like	10	5.07614	0.000940757	CLEC-29, CLEC-39, CLEC-57, CLEC-49, CLEC-221, CLEC-172, CLEC-150, CLEC-55, CLEC-227, CLEC-52	145	252	14476	3.96169	0.183966	0.0338672	0.0329265
INTERPRO	IPR016187:C-type lectin fold	10	5.07614	0.00164101	CLEC-29, CLEC-39, CLEC-57, CLEC-49, CLEC-221, CLEC-172, CLEC-150, CLEC-55, CLEC-227, CLEC-52	145	273	14476	3.65694	0.298651	0.0443074	0.0430766
INTERPRO	IPR017972:Cytochrome P450, conserved site	12	6.09137	9.86738e-11	CYP-13A8, CYP-13A10, CYP-25A3, CYP-25A1, CYP-37A1, CYP-25A2, CYP-13A3, CYP-36A1, CYP-35B1, CYP-13A1, CYP-33D3, CYP-33B1	145	71	14476	16.8734	2.13136e-08	7.10451e-09	6.90717e-09
INTERPRO	IPR020846:Major facilitator superfamily domain	10	5.07614	0.000342829	T19D12.10, C44C10.3, Y39D8A.1, Y39B6A.27, SRSX-34, F14D7.6, B0554.5, CLN-3.1, C25E10.4, T28H11.8	145	219	14476	4.55865	0.0713875	0.0185128	0.0179985
KEGG_PATHWAY	cel00830:Retinol metabolism	4	2.03046	0.000220827	DHS-19, D2063.1, DHS-3, UGT-23	22	18	3022	30.5253	0.00770001	0.00257632	0.00257632
KEGG_PATHWAY	cel00980:Metabolism of xenobiotics by cytochrome P450	5	2.53807	5.46758e-05	GST-44, D2063.1, UGT-23, GSTO-1, GST-7	22	32	3022	21.4631	0.00191188	0.000956827	0.000956827
KEGG_PATHWAY	cel00982:Drug metabolism - cytochrome P450	6	3.04569	3.19339e-06	FMO-2, GST-44, D2063.1, UGT-23, GSTO-1, GST-7	22	36	3022	22.8939	0.000111762	0.000111769	0.000111769

## Sheet: Table S4
Table S4: DEGs linked to reproduction and development processes in C. elegans as shown by the individual annotation in DAVID software
ID	Gene Name	GOTERM_BP_DIRECT
A.1. Annotation of upregulated DEGs in the nematodes exposed to the community wastewater
asb-2	ATP Synthase B homolog(asb-2)	GO:0000003~reproduction,GO:0002119~nematode larval development,GO:0008340~determination of adult lifespan,GO:0009792~embryo development ending in birth or egg hatching,GO:0015986~ATP synthesis coupled proton transport,
act-1	Actin-1(act-1)	GO:0000003~reproduction,GO:0000281~mitotic cytokinesis,GO:0000910~cytokinesis,GO:0002119~nematode larval development,GO:0006898~receptor-mediated endocytosis,GO:0007517~muscle organ development,GO:0009792~embryo development ending in birth or egg hatching,GO:0030036~actin cytoskeleton organization,GO:0030866~cortical actin cytoskeleton organization,GO:0040007~growth,GO:0040011~locomotion,GO:00400…
act-3	Actin-3(act-3)	GO:0000003~reproduction,GO:0000281~mitotic cytokinesis,GO:0000910~cytokinesis,GO:0002119~nematode larval development,GO:0006898~receptor-mediated endocytosis,GO:0009792~embryo development ending in birth or egg hatching,GO:0030866~cortical actin cytoskeleton organization,GO:0040007~growth,GO:0040011~locomotion,GO:0040035~hermaphrodite genitalia development,GO:0040039~inductive cell migration,GO:0…
2021-04-01	Adenomatous polyposis coli protein-related protein 1(apr-1)	GO:0000003~reproduction,GO:0001708~cell fate specification,GO:0001714~endodermal cell fate specification,GO:0002119~nematode larval development,GO:0006810~transport,GO:0007026~negative regulation of microtubule depolymerization,GO:0007049~cell cycle,GO:0007052~mitotic spindle organization,GO:0007275~multicellular organism development,GO:0007389~pattern specification process,GO:0007492~endoderm de…
alh-4	Aldehyde dehydrogenase(alh-4)	GO:0000003~reproduction,GO:0002119~nematode larval development,GO:0006081~cellular aldehyde metabolic process,GO:0008152~metabolic process,GO:0008340~determination of adult lifespan,GO:0009792~embryo development ending in birth or egg hatching,GO:0055114~oxidation-reduction process,
blmp-1	B lymphocyte-induced maturation protein 1 homolog(blmp-1)	GO:0000003~reproduction,GO:0000122~negative regulation of transcription from RNA polymerase II promoter,GO:0002119~nematode larval development,GO:0006351~transcription, DNA-templated,GO:0006355~regulation of transcription, DNA-templated,GO:0007275~multicellular organism development,GO:0008340~determination of adult lifespan,GO:0010171~body morphogenesis,GO:0040011~locomotion,GO:0040018~positive r…
unc-52	Basement membrane proteoglycan(unc-52)	GO:0000003~reproduction,GO:0002119~nematode larval development,GO:0006898~receptor-mediated endocytosis,GO:0007517~muscle organ development,GO:0008340~determination of adult lifespan,GO:0008543~fibroblast growth factor receptor signaling pathway,GO:0009792~embryo development ending in birth or egg hatching,GO:0016358~dendrite development,GO:0016477~cell migration,GO:0018996~molting cycle, collage…
F56C11.6	Carboxylic ester hydrolase(F56C11.6)	GO:0000003~reproduction,GO:0002119~nematode larval development,GO:0008152~metabolic process,GO:0009792~embryo development ending in birth or egg hatching,
emb-9	Collagen alpha-1(IV) chain(emb-9)	GO:0000003~reproduction,GO:0002119~nematode larval development,GO:0006898~receptor-mediated endocytosis,GO:0007517~muscle organ development,GO:0009792~embryo development ending in birth or egg hatching,GO:0030198~extracellular matrix organization,GO:0035188~hatching,GO:0040011~locomotion,GO:0040039~inductive cell migration,GO:0050714~positive regulation of protein secretion,GO:0071688~striated mu…
din-1	Daf-12-interacting protein 1(din-1)	GO:0000003~reproduction,GO:0000398~mRNA splicing, via spliceosome,GO:0002119~nematode larval development,GO:0006351~transcription, DNA-templated,GO:0006355~regulation of transcription, DNA-templated,GO:0009792~embryo development ending in birth or egg hatching,GO:0010171~body morphogenesis,GO:0019915~lipid storage,GO:0030421~defecation,GO:0040018~positive regulation of multicellular organism grow…
fat-6	Delta(9)-fatty-acid desaturase fat-6(fat-6)	GO:0000003~reproduction,GO:0002119~nematode larval development,GO:0006629~lipid metabolic process,GO:0006631~fatty acid metabolic process,GO:0006633~fatty acid biosynthetic process,GO:0006636~unsaturated fatty acid biosynthetic process,GO:0006898~receptor-mediated endocytosis,GO:0007275~multicellular organism development,GO:0008340~determination of adult lifespan,GO:0009792~embryo development end…
dgn-1	DystroGlycaN(dgn-1)	GO:0000003~reproduction,GO:0002009~morphogenesis of an epithelium,GO:0007016~cytoskeletal anchoring at plasma membrane,GO:0035262~gonad morphogenesis,GO:0040017~positive regulation of locomotion,GO:0040039~inductive cell migration,GO:0048846~axon extension involved in axon guidance,
eps-8	EPS (human endocytosis) related(eps-8)	GO:0000003~reproduction,GO:0002119~nematode larval development,GO:0006898~receptor-mediated endocytosis,GO:0009792~embryo development ending in birth or egg hatching,GO:0030421~defecation,GO:0040011~locomotion,GO:0040026~positive regulation of vulval development,GO:0040027~negative regulation of vulval development,GO:0045109~intermediate filament organization,GO:0045185~maintenance of protein loc…
eef-1A.2	Elongation factor 1-alpha(eef-1A.2)	GO:0000003~reproduction,GO:0002119~nematode larval development,GO:0006414~translational elongation,GO:0008340~determination of adult lifespan,GO:0009792~embryo development ending in birth or egg hatching,GO:0040007~growth,GO:0040011~locomotion,
grl-17	GRound-Like (grd related)(grl-17)	GO:0000003~reproduction,GO:0007276~gamete generation,
hsp-4	Heat Shock Protein(hsp-4)	GO:0000003~reproduction,GO:0002119~nematode larval development,GO:0006915~apoptotic process,GO:0009792~embryo development ending in birth or egg hatching,GO:0019915~lipid storage,GO:0030968~endoplasmic reticulum unfolded protein response,
hsp-1	Heat shock 70 kDa protein A(hsp-1)	GO:0000003~reproduction,GO:0002119~nematode larval development,GO:0006898~receptor-mediated endocytosis,GO:0006915~apoptotic process,GO:0008340~determination of adult lifespan,GO:0009408~response to heat,GO:0009792~embryo development ending in birth or egg hatching,GO:0010171~body morphogenesis,GO:0040011~locomotion,GO:0042147~retrograde transport, endosome to Golgi,GO:0051729~germline cell cycle…
pat-4	Integrin-linked protein kinase homolog pat-4(pat-4)	GO:0000003~reproduction,GO:0002119~nematode larval development,GO:0006468~protein phosphorylation,GO:0006898~receptor-mediated endocytosis,GO:0007155~cell adhesion,GO:0007229~integrin-mediated signaling pathway,GO:0008340~determination of adult lifespan,GO:0009792~embryo development ending in birth or egg hatching,GO:0010171~body morphogenesis,GO:0030163~protein catabolic process,GO:0030239~myofi…
lon-1	LONg(lon-1)	GO:0000003~reproduction,GO:0002119~nematode larval development,GO:0009792~embryo development ending in birth or egg hatching,GO:0032876~negative regulation of DNA endoreduplication,GO:0040010~positive regulation of growth rate,GO:0040015~negative regulation of multicellular organism growth,
egg-6	Leucine-rich repeat-containing protein egg-6(egg-6)	GO:0000003~reproduction,GO:0007411~axon guidance,GO:0009792~embryo development ending in birth or egg hatching,GO:0038179~neurotrophin signaling pathway,GO:0040011~locomotion,GO:0048477~oogenesis,
kars-1	Lysine--tRNA ligase(kars-1)	GO:0000003~reproduction,GO:0001934~positive regulation of protein phosphorylation,GO:0002119~nematode larval development,GO:0006412~translation,GO:0006418~tRNA aminoacylation for protein translation,GO:0006430~lysyl-tRNA aminoacylation,GO:0008340~determination of adult lifespan,GO:0009792~embryo development ending in birth or egg hatching,GO:0010171~body morphogenesis,GO:0010629~negative regulati…
emb-8	NADPH--cytochrome P450 reductase(emb-8)	GO:0000003~reproduction,GO:0002119~nematode larval development,GO:0008610~lipid biosynthetic process,GO:0009792~embryo development ending in birth or egg hatching,GO:0030703~eggshell formation,GO:0040007~growth,GO:0040011~locomotion,GO:0048477~oogenesis,GO:0055114~oxidation-reduction process,
ntl-4	NOT-Like (yeast CCR4/NOT complex component)(ntl-4)	GO:0000003~reproduction,GO:0009792~embryo development ending in birth or egg hatching,
nhx-2	Na(+)/H(+) exchanger protein 2(nhx-2)	GO:0000003~reproduction,GO:0002119~nematode larval development,GO:0006810~transport,GO:0006811~ion transport,GO:0006812~cation transport,GO:0006814~sodium ion transport,GO:0006885~regulation of pH,GO:0008340~determination of adult lifespan,GO:0019915~lipid storage,GO:0035725~sodium ion transmembrane transport,GO:0040010~positive regulation of growth rate,GO:0040018~positive regulation of multicel…
ptr-4	PaTched Related family(ptr-4)	GO:0000003~reproduction,GO:0002119~nematode larval development,GO:0006897~endocytosis,GO:0009792~embryo development ending in birth or egg hatching,GO:0010171~body morphogenesis,GO:0018996~molting cycle, collagen and cuticulin-based cuticle,GO:0040011~locomotion,GO:0043652~engulfment of apoptotic cell,GO:0045138~nematode male tail tip morphogenesis,
C14B9.2	Probable protein disulfide-isomerase A4(C14B9.2)	GO:0000003~reproduction,GO:0006457~protein folding,GO:0008152~metabolic process,GO:0009792~embryo development ending in birth or egg hatching,GO:0030968~endoplasmic reticulum unfolded protein response,GO:0040018~positive regulation of multicellular organism growth,GO:0045454~cell redox homeostasis,
R53.4	Putative ATP synthase subunit f, mitochondrial(R53.4)	GO:0000003~reproduction,GO:0002119~nematode larval development,GO:0006754~ATP biosynthetic process,GO:0006810~transport,GO:0006811~ion transport,GO:0009792~embryo development ending in birth or egg hatching,GO:0010171~body morphogenesis,GO:0015992~proton transport,GO:0040035~hermaphrodite genitalia development,
sft-4	Surfeit locus protein 4 homolog(sft-4)	GO:0000003~reproduction,GO:0002119~nematode larval development,GO:0009792~embryo development ending in birth or egg hatching,GO:0019915~lipid storage,GO:0032940~secretion by cell,GO:0040011~locomotion,GO:0040027~negative regulation of vulval development,GO:0040035~hermaphrodite genitalia development,GO:0042059~negative regulation of epidermal growth factor receptor signaling pathway,GO:1903364~po…
tln-1	TaLiN(tln-1)	GO:0000003~reproduction,GO:0002119~nematode larval development,GO:0006898~receptor-mediated endocytosis,GO:0007016~cytoskeletal anchoring at plasma membrane,GO:0007155~cell adhesion,GO:0007229~integrin-mediated signaling pathway,GO:0007281~germ cell development,GO:0008406~gonad development,GO:0009792~embryo development ending in birth or egg hatching,GO:0010171~body morphogenesis,GO:0030163~prote…
mua-3	Transmembrane cell adhesion receptor mua-3(mua-3)	GO:0000003~reproduction,GO:0002119~nematode larval development,GO:0006915~apoptotic process,GO:0007155~cell adhesion,GO:0007160~cell-matrix adhesion,GO:0040011~locomotion,
mup-4	Transmembrane matrix receptor MUP-4(mup-4)	GO:0000003~reproduction,GO:0002119~nematode larval development,GO:0006898~receptor-mediated endocytosis,GO:0006915~apoptotic process,GO:0007155~cell adhesion,GO:0007275~multicellular organism development,GO:0018996~molting cycle, collagen and cuticulin-based cuticle,GO:0030163~protein catabolic process,GO:0040011~locomotion,GO:0071688~striated muscle myosin thick filament assembly,
tsn-1	Tudor Staphylococcal Nuclease homolog(tsn-1)	GO:0000003~reproduction,GO:0006401~RNA catabolic process,GO:0009792~embryo development ending in birth or egg hatching,GO:0031047~gene silencing by RNA,GO:0035194~posttranscriptional gene silencing by RNA,GO:0035195~gene silencing by miRNA,GO:1903506~regulation of nucleic acid-templated transcription,
vha-8	Vacuolar H ATPase(vha-8)	GO:0000003~reproduction,GO:0002119~nematode larval development,GO:0006898~receptor-mediated endocytosis,GO:0009792~embryo development ending in birth or egg hatching,GO:0015991~ATP hydrolysis coupled proton transport,GO:0018996~molting cycle, collagen and cuticulin-based cuticle,GO:0030728~ovulation,GO:0048477~oogenesis,GO:0070265~necrotic cell death,
vgln-1	ViGiLN homolog(vgln-1)	GO:0000003~reproduction,GO:0002119~nematode larval development,GO:0009792~embryo development ending in birth or egg hatching,GO:0010171~body morphogenesis,GO:0018991~oviposition,GO:0040011~locomotion,GO:0040035~hermaphrodite genitalia development,
zmp-2	Zinc MetalloProtease(zmp-2)	GO:0000003~reproduction,GO:0006508~proteolysis,GO:0006915~apoptotic process,GO:0040011~locomotion,GO:0048477~oogenesis,
ptd-2	disPaTcheD family(ptd-2)	GO:0000003~reproduction,
tfg-1	human TFG related(tfg-1)	GO:0000003~reproduction,GO:0001558~regulation of cell growth,GO:0002119~nematode larval development,GO:0006888~ER to Golgi vesicle-mediated transport,GO:0006898~receptor-mediated endocytosis,GO:0006915~apoptotic process,GO:0008361~regulation of cell size,GO:0009306~protein secretion,GO:0009792~embryo development ending in birth or egg hatching,GO:0010171~body morphogenesis,GO:0018991~oviposition,…
C09H10.10	hypothetical protein(C09H10.10)	GO:0000003~reproduction,GO:0002119~nematode larval development,GO:0009792~embryo development ending in birth or egg hatching,GO:0018996~molting cycle, collagen and cuticulin-based cuticle,
C46G7.1	hypothetical protein(C46G7.1)	GO:0000003~reproduction,GO:0002119~nematode larval development,GO:0009303~rRNA transcription,GO:0040011~locomotion,GO:0090502~RNA phosphodiester bond hydrolysis, endonucleolytic,
E02H9.3	hypothetical protein(E02H9.3)	GO:0000003~reproduction,GO:0009792~embryo development ending in birth or egg hatching,
F01G10.9	hypothetical protein(F01G10.9)	GO:0000003~reproduction,GO:0006915~apoptotic process,
F09F3.5	hypothetical protein(F09F3.5)	GO:0000003~reproduction,GO:0002119~nematode larval development,GO:0006979~response to oxidative stress,GO:0009792~embryo development ending in birth or egg hatching,GO:0050830~defense response to Gram-positive bacterium,GO:0055114~oxidation-reduction process,GO:0098869~cellular oxidant detoxification,
T02H6.11	hypothetical protein(T02H6.11)	GO:0000003~reproduction,GO:0002119~nematode larval development,GO:0006122~mitochondrial electron transport, ubiquinol to cytochrome c,GO:0006915~apoptotic process,GO:0008340~determination of adult lifespan,GO:0009060~aerobic respiration,GO:0009792~embryo development ending in birth or egg hatching,GO:0010171~body morphogenesis,GO:0034551~mitochondrial respiratory chain complex III assembly,GO:004…
T07A9.14	hypothetical protein(T07A9.14)	GO:0000003~reproduction,GO:0000462~maturation of SSU-rRNA from tricistronic rRNA transcript (SSU-rRNA, 5.8S rRNA, LSU-rRNA),GO:0002119~nematode larval development,GO:0006412~translation,
T23E1.1	hypothetical protein(T23E1.1)	GO:0019915~lipid storage,GO:0032504~multicellular organism reproduction,
Y38A10A.2	hypothetical protein(Y38A10A.2)	GO:0002119~nematode larval development,GO:0032504~multicellular organism reproduction,
let-805	hypothetical protein(let-805)	GO:0000003~reproduction,GO:0002119~nematode larval development,GO:0006898~receptor-mediated endocytosis,GO:0009792~embryo development ending in birth or egg hatching,GO:0018996~molting cycle, collagen and cuticulin-based cuticle,GO:0031581~hemidesmosome assembly,GO:0040011~locomotion,
spe-42	hypothetical protein(spe-42)	GO:0000003~reproduction,GO:0007338~single fertilization,
sec-24.1	yeast SEC homolog(sec-24.1)	GO:0000003~reproduction,GO:0002119~nematode larval development,GO:0006810~transport,GO:0006886~intracellular protein transport,GO:0006888~ER to Golgi vesicle-mediated transport,GO:0006898~receptor-mediated endocytosis,GO:0015031~protein transport,
A.2. Annotation of downregulated DEGs in the nematodes exposed to the community wastewater
apc-11	Anaphase-promoting complex subunit 11(apc-11)	GO:0000003~reproduction,GO:0007049~cell cycle,GO:0007067~mitotic nuclear division,GO:0007275~multicellular organism development,GO:0008054~negative regulation of cyclin-dependent protein serine/threonine kinase by cyclin degradation,GO:0009792~embryo development ending in birth or egg hatching,GO:0016567~protein ubiquitination,GO:0040027~negative regulation of vulval development,GO:0042787~protei…
atg-10	AuTophaGy (yeast Atg homolog)(atg-10)	GO:0000003~reproduction,GO:0000045~autophagosome assembly,GO:0000422~mitophagy,GO:0006914~autophagy,GO:0040007~growth,GO:0044804~nucleophagy,
cif-1	COP9/Signalosome and eIF3 complex-shared subunit 1(cif-1)	GO:0000003~reproduction,GO:0000338~protein deneddylation,GO:0001731~formation of translation preinitiation complex,GO:0002183~cytoplasmic translational initiation,GO:0006412~translation,GO:0006413~translational initiation,GO:0006446~regulation of translational initiation,GO:0007275~multicellular organism development,GO:0009792~embryo development ending in birth or egg hatching,GO:0030154~cell dif…
cyl-1	CYclin L(cyl-1)	GO:0000003~reproduction,GO:0000079~regulation of cyclin-dependent protein serine/threonine kinase activity,GO:0002119~nematode larval development,GO:0006355~regulation of transcription, DNA-templated,GO:0007276~gamete generation,GO:0007281~germ cell development,GO:0008406~gonad development,GO:0009792~embryo development ending in birth or egg hatching,GO:0040011~locomotion,GO:0045737~positive regu…
cars-1	Cysteinyl Amino-acyl tRNA Synthetase(cars-1)	GO:0000003~reproduction,GO:0002119~nematode larval development,GO:0006418~tRNA aminoacylation for protein translation,GO:0006423~cysteinyl-tRNA aminoacylation,GO:0006915~apoptotic process,GO:0009792~embryo development ending in birth or egg hatching,GO:0018996~molting cycle, collagen and cuticulin-based cuticle,
rpc-2	DNA-directed RNA polymerase subunit beta(rpc-2)	GO:0000003~reproduction,GO:0002119~nematode larval development,GO:0006351~transcription, DNA-templated,GO:0006383~transcription from RNA polymerase III promoter,GO:0006915~apoptotic process,GO:0007281~germ cell development,GO:0008406~gonad development,GO:0009792~embryo development ending in birth or egg hatching,
rpoa-12	DNA-directed RNA polymerase subunit(rpoa-12)	GO:0000003~reproduction,GO:0002119~nematode larval development,GO:0006351~transcription, DNA-templated,GO:0006363~termination of RNA polymerase I transcription,GO:0006898~receptor-mediated endocytosis,GO:0009792~embryo development ending in birth or egg hatching,
dao-5	Dauer or Aging adult Overexpression(dao-5)	GO:0000003~reproduction,GO:0002119~nematode larval development,GO:0007126~meiotic nuclear division,GO:0008286~insulin receptor signaling pathway,GO:0008340~determination of adult lifespan,GO:0009303~rRNA transcription,GO:0009792~embryo development ending in birth or egg hatching,GO:0010171~body morphogenesis,GO:0040011~locomotion,GO:0040024~dauer larval development,GO:0040035~hermaphrodite genita…
eif-3.E	Eukaryotic translation initiation factor 3 subunit E(eif-3.E)	GO:0000003~reproduction,GO:0001731~formation of translation preinitiation complex,GO:0002119~nematode larval development,GO:0006412~translation,GO:0006413~translational initiation,GO:0006446~regulation of translational initiation,GO:0006898~receptor-mediated endocytosis,GO:0006915~apoptotic process,GO:0009792~embryo development ending in birth or egg hatching,GO:0040035~hermaphrodite genitalia de…
gdh-1	Glutamate dehydrogenase(gdh-1)	GO:0000003~reproduction,GO:0006520~cellular amino acid metabolic process,GO:0040007~growth,GO:0055114~oxidation-reduction process,
his-73	HIStone(his-73)	GO:0000003~reproduction,GO:0000070~mitotic sister chromatid segregation,GO:0006334~nucleosome assembly,GO:0009792~embryo development ending in birth or egg hatching,GO:0051382~kinetochore assembly,
hlh-14	Helix Loop Helix(hlh-14)	GO:0000003~reproduction,GO:0001764~neuron migration,GO:0002119~nematode larval development,GO:0006357~regulation of transcription from RNA polymerase II promoter,GO:0009786~regulation of asymmetric cell division,GO:0010171~body morphogenesis,GO:0014018~neuroblast fate specification,GO:0018991~oviposition,GO:0040010~positive regulation of growth rate,GO:0040011~locomotion,GO:0045664~regulation of …
inx-3	Innexin-3(inx-3)	GO:0000003~reproduction,GO:0002119~nematode larval development,GO:0006810~transport,GO:0006811~ion transport,GO:0040011~locomotion,GO:0048598~embryonic morphogenesis,GO:0055085~transmembrane transport,
lpl-1	LiPoate Ligase(lpl-1)	GO:0000003~reproduction,GO:0002119~nematode larval development,GO:0006898~receptor-mediated endocytosis,GO:0008152~metabolic process,GO:0009792~embryo development ending in birth or egg hatching,GO:0040018~positive regulation of multicellular organism growth,
tin-9.1	Mitochondrial import inner membrane translocase subunit Tim9(tin-9.1)	GO:0000003~reproduction,GO:0006810~transport,GO:0015031~protein transport,GO:0040014~regulation of multicellular organism growth,GO:0045039~protein import into mitochondrial inner membrane,GO:0072321~chaperone-mediated protein transport,
ptr-24	PaTched Related family(ptr-24)	GO:0000003~reproduction,GO:0009792~embryo development ending in birth or egg hatching,GO:0018996~molting cycle, collagen and cuticulin-based cuticle,
gld-2	Poly(A) RNA polymerase gld-2(gld-2)	GO:0000003~reproduction,GO:0006397~mRNA processing,GO:0006898~receptor-mediated endocytosis,GO:0006915~apoptotic process,GO:0006997~nucleus organization,GO:0007275~multicellular organism development,GO:0009792~embryo development ending in birth or egg hatching,GO:0040007~growth,GO:0040020~regulation of meiotic nuclear division,GO:0040035~hermaphrodite genitalia development,GO:0042127~regulation o…
pqn-59	Prion-like-(Q/N-rich)-domain-bearing protein(pqn-59)	GO:0000003~reproduction,GO:0002119~nematode larval development,GO:0009792~embryo development ending in birth or egg hatching,GO:0040011~locomotion,GO:0071688~striated muscle myosin thick filament assembly,
C16C10.2	Probable U3 small nucleolar RNA-associated protein 11(C16C10.2)	GO:0000003~reproduction,GO:0002119~nematode larval development,GO:0006364~rRNA processing,GO:0006412~translation,GO:0006898~receptor-mediated endocytosis,GO:0009792~embryo development ending in birth or egg hatching,GO:0042274~ribosomal small subunit biogenesis,
cchl-1	Probable cytochrome c-type heme lyase(cchl-1)	GO:0000003~reproduction,GO:0002119~nematode larval development,GO:0006898~receptor-mediated endocytosis,GO:0008152~metabolic process,GO:0008340~determination of adult lifespan,GO:0009792~embryo development ending in birth or egg hatching,GO:0018996~molting cycle, collagen and cuticulin-based cuticle,
rsp-6	Probable splicing factor, arginine/serine-rich 6(rsp-6)	GO:0000003~reproduction,GO:0000398~mRNA splicing, via spliceosome,GO:0002119~nematode larval development,GO:0006397~mRNA processing,GO:0007275~multicellular organism development,GO:0007548~sex differentiation,GO:0008380~RNA splicing,GO:0008406~gonad development,GO:0009792~embryo development ending in birth or egg hatching,GO:0030154~cell differentiation,GO:0031554~regulation of DNA-templated tran…
F54C8.4	Probable tyrosine-protein phosphatase F54C8.4(F54C8.4)	GO:0000003~reproduction,GO:0006470~protein dephosphorylation,GO:0009792~embryo development ending in birth or egg hatching,GO:0035335~peptidyl-tyrosine dephosphorylation,
arch-1	Protein archease-like(arch-1)	GO:0000003~reproduction,GO:0002119~nematode larval development,GO:0006388~tRNA splicing, via endonucleolytic cleavage and ligation,GO:0008033~tRNA processing,GO:0040035~hermaphrodite genitalia development,
rab-7	RAB family(rab-7)	GO:0000003~reproduction,GO:0001555~oocyte growth,GO:0002119~nematode larval development,GO:0006914~autophagy,GO:0007264~small GTPase mediated signal transduction,GO:0008219~cell death,GO:0008333~endosome to lysosome transport,GO:0008340~determination of adult lifespan,GO:0009792~embryo development ending in birth or egg hatching,GO:0010171~body morphogenesis,GO:0016197~endosomal transport,GO:0018…
rab-8	RAB family(rab-8)	GO:0000003~reproduction,GO:0006904~vesicle docking involved in exocytosis,GO:0006915~apoptotic process,GO:0007264~small GTPase mediated signal transduction,GO:0009306~protein secretion,GO:0009792~embryo development ending in birth or egg hatching,GO:0030538~embryonic genitalia morphogenesis,GO:0032869~cellular response to insulin stimulus,GO:0040039~inductive cell migration,GO:0048210~Golgi vesic…
rpoa-49	RNA POlymerase I (A) subunit(rpoa-49)	GO:0000003~reproduction,GO:0002119~nematode larval development,GO:0006351~transcription, DNA-templated,GO:0006360~transcription from RNA polymerase I promoter,GO:0006898~receptor-mediated endocytosis,GO:0040035~hermaphrodite genitalia development,
rnp-1	RNA-binding protein rnp-1(rnp-1)	GO:0000003~reproduction,
rsks-1	Ribosomal protein S6 kinase beta(rsks-1)	GO:0000003~reproduction,GO:0002119~nematode larval development,GO:0006412~translation,GO:0006468~protein phosphorylation,GO:0007165~signal transduction,GO:0008340~determination of adult lifespan,GO:0010628~positive regulation of gene expression,GO:0016310~phosphorylation,GO:0035556~intracellular signal transduction,GO:2000786~positive regulation of autophagosome assembly,
suco-1	SUn (SUN) domain Containing Ossification factor homolog(suco-1)	GO:0000003~reproduction,GO:0006898~receptor-mediated endocytosis,GO:0010171~body morphogenesis,GO:0032940~secretion by cell,
riok-1	Serine/threonine-protein kinase RIO1(riok-1)	GO:0000003~reproduction,GO:0002119~nematode larval development,GO:0006468~protein phosphorylation,GO:0006898~receptor-mediated endocytosis,GO:0007281~germ cell development,GO:0008406~gonad development,GO:0009792~embryo development ending in birth or egg hatching,GO:0016310~phosphorylation,GO:0019915~lipid storage,GO:0036093~germ cell proliferation,GO:0040018~positive regulation of multicellular o…
kin-29	Serine/threonine-protein kinase kin-29(kin-29)	GO:0000003~reproduction,GO:0006468~protein phosphorylation,GO:0007179~transforming growth factor beta receptor signaling pathway,GO:0007275~multicellular organism development,GO:0008340~determination of adult lifespan,GO:0009408~response to heat,GO:0016310~phosphorylation,GO:0035556~intracellular signal transduction,GO:0040010~positive regulation of growth rate,GO:0040014~regulation of multicellu…
tcer-1	TransCription Elongation Regulator homolog(tcer-1)	GO:0000003~reproduction,GO:0002119~nematode larval development,GO:0009792~embryo development ending in birth or egg hatching,GO:0010171~body morphogenesis,GO:0016246~RNA interference,GO:0040011~locomotion,GO:0040020~regulation of meiotic nuclear division,GO:0040035~hermaphrodite genitalia development,GO:0042127~regulation of cell proliferation,
D1054.3	hypothetical protein(D1054.3)	GO:0000003~reproduction,GO:0009792~embryo development ending in birth or egg hatching,
F57B9.3	hypothetical protein(F57B9.3)	GO:0000003~reproduction,GO:0000122~negative regulation of transcription from RNA polymerase II promoter,GO:0002119~nematode larval development,GO:0006412~translation,GO:0006413~translational initiation,GO:0008340~determination of adult lifespan,GO:0009792~embryo development ending in birth or egg hatching,GO:0010468~regulation of gene expression,GO:0010501~RNA secondary structure unwinding,GO:001…
K01G5.10	hypothetical protein(K01G5.10)	GO:0000003~reproduction,GO:0002119~nematode larval development,GO:0007281~germ cell development,GO:0008152~metabolic process,GO:0009792~embryo development ending in birth or egg hatching,GO:0040020~regulation of meiotic nuclear division,GO:0042127~regulation of cell proliferation,
K06A5.2	hypothetical protein(K06A5.2)	GO:0000003~reproduction,GO:0007126~meiotic nuclear division,GO:0009792~embryo development ending in birth or egg hatching,GO:0051301~cell division,
T01B7.5	hypothetical protein(T01B7.5)	GO:0000003~reproduction,GO:0000462~maturation of SSU-rRNA from tricistronic rRNA transcript (SSU-rRNA, 5.8S rRNA, LSU-rRNA),GO:0002119~nematode larval development,GO:0006898~receptor-mediated endocytosis,GO:0008406~gonad development,GO:0018991~oviposition,
T25G3.3	hypothetical protein(T25G3.3)	GO:0000003~reproduction,GO:0000055~ribosomal large subunit export from nucleus,GO:0002119~nematode larval development,GO:0006898~receptor-mediated endocytosis,GO:0008406~gonad development,GO:0009792~embryo development ending in birth or egg hatching,GO:0010171~body morphogenesis,GO:0016246~RNA interference,GO:0040011~locomotion,GO:0071688~striated muscle myosin thick filament assembly,
Y41C4A.9	hypothetical protein(Y41C4A.9)	GO:0000003~reproduction,GO:0000462~maturation of SSU-rRNA from tricistronic rRNA transcript (SSU-rRNA, 5.8S rRNA, LSU-rRNA),
Y55F3AM.3	hypothetical protein(Y55F3AM.3)	GO:0000003~reproduction,GO:0002119~nematode larval development,GO:0006397~mRNA processing,GO:0008340~determination of adult lifespan,GO:0009792~embryo development ending in birth or egg hatching,GO:0040007~growth,GO:0040011~locomotion,GO:0040035~hermaphrodite genitalia development,
Y71H2AM.4	hypothetical protein(Y71H2AM.4)	GO:0000003~reproduction,GO:0002119~nematode larval development,GO:0006120~mitochondrial electron transport, NADH to ubiquinone,GO:0006898~receptor-mediated endocytosis,GO:0008340~determination of adult lifespan,GO:0009792~embryo development ending in birth or egg hatching,
ZK430.7	hypothetical protein(ZK430.7)	GO:0000003~reproduction,GO:0000462~maturation of SSU-rRNA from tricistronic rRNA transcript (SSU-rRNA, 5.8S rRNA, LSU-rRNA),GO:0002119~nematode larval development,GO:0006898~receptor-mediated endocytosis,GO:0007276~gamete generation,GO:0009792~embryo development ending in birth or egg hatching,GO:0040035~hermaphrodite genitalia development,GO:0040039~inductive cell migration,
hpo-34	hypothetical protein(hpo-34)	GO:0000003~reproduction,GO:0010171~body morphogenesis,
let-611	hypothetical protein(let-611)	GO:0000003~reproduction,GO:0002119~nematode larval development,GO:0006351~transcription, DNA-templated,GO:0006383~transcription from RNA polymerase III promoter,GO:0008406~gonad development,GO:0010171~body morphogenesis,
osm-7	hypothetical protein(osm-7)	GO:0000003~reproduction,GO:0006970~response to osmotic stress,GO:0007638~mechanosensory behavior,GO:0009612~response to mechanical stimulus,GO:0040011~locomotion,GO:0040035~hermaphrodite genitalia development,GO:0050954~sensory perception of mechanical stimulus,
B.1. Annotation of upregulated DEGs in the nematodes exposed to the nursing home wastewater
rps-17	40S ribosomal protein S17(rps-17)	GO:0000003~reproduction,GO:0000028~ribosomal small subunit assembly,GO:0002119~nematode larval development,GO:0006412~translation,GO:0006915~apoptotic process,GO:0009792~embryo development ending in birth or egg hatching,GO:0010171~body morphogenesis,GO:0040018~positive regulation of multicellular organism growth,GO:0048477~oogenesis,
xrn-2	5'-3' exoribonuclease 2 homolog(xrn-2)	GO:0000003~reproduction,GO:0000738~DNA catabolic process, exonucleolytic,GO:0002119~nematode larval development,GO:0006139~nucleobase-containing compound metabolic process,GO:0006351~transcription, DNA-templated,GO:0006353~DNA-templated transcription, termination,GO:0006355~regulation of transcription, DNA-templated,GO:0006397~mRNA processing,GO:0007275~multicellular organism development,GO:00084…
rpl-22	60S ribosomal protein L22(rpl-22)	GO:0000003~reproduction,GO:0002119~nematode larval development,GO:0002181~cytoplasmic translation,GO:0006412~translation,GO:0009792~embryo development ending in birth or egg hatching,GO:0040018~positive regulation of multicellular organism growth,
act-3	Actin-3(act-3)	GO:0000003~reproduction,GO:0000281~mitotic cytokinesis,GO:0000910~cytokinesis,GO:0002119~nematode larval development,GO:0006898~receptor-mediated endocytosis,GO:0009792~embryo development ending in birth or egg hatching,GO:0030866~cortical actin cytoskeleton organization,GO:0040007~growth,GO:0040011~locomotion,GO:0040035~hermaphrodite genitalia development,GO:0040039~inductive cell migration,GO:0…
alh-4	Aldehyde dehydrogenase(alh-4)	GO:0000003~reproduction,GO:0002119~nematode larval development,GO:0006081~cellular aldehyde metabolic process,GO:0008152~metabolic process,GO:0008340~determination of adult lifespan,GO:0009792~embryo development ending in birth or egg hatching,GO:0055114~oxidation-reduction process,
nars-1	Asparagine--tRNA ligase, cytoplasmic(nars-1)	GO:0000003~reproduction,GO:0000122~negative regulation of transcription from RNA polymerase II promoter,GO:0002119~nematode larval development,GO:0006412~translation,GO:0006418~tRNA aminoacylation for protein translation,GO:0006421~asparaginyl-tRNA aminoacylation,GO:0006915~apoptotic process,GO:0009792~embryo development ending in birth or egg hatching,
nud-1	Aspergillus NUclear Division related(nud-1)	GO:0000003~reproduction,GO:0006915~apoptotic process,GO:0009792~embryo development ending in birth or egg hatching,GO:0035046~pronuclear migration,GO:0040011~locomotion,GO:0040025~vulval development,GO:0040035~hermaphrodite genitalia development,GO:0042026~protein refolding,GO:0048489~synaptic vesicle transport,GO:0051932~synaptic transmission, GABAergic,
blmp-1	B lymphocyte-induced maturation protein 1 homolog(blmp-1)	GO:0000003~reproduction,GO:0000122~negative regulation of transcription from RNA polymerase II promoter,GO:0002119~nematode larval development,GO:0006351~transcription, DNA-templated,GO:0006355~regulation of transcription, DNA-templated,GO:0007275~multicellular organism development,GO:0008340~determination of adult lifespan,GO:0010171~body morphogenesis,GO:0040011~locomotion,GO:0040018~positive r…
unc-52	Basement membrane proteoglycan(unc-52)	GO:0000003~reproduction,GO:0002119~nematode larval development,GO:0006898~receptor-mediated endocytosis,GO:0007517~muscle organ development,GO:0008340~determination of adult lifespan,GO:0008543~fibroblast growth factor receptor signaling pathway,GO:0009792~embryo development ending in birth or egg hatching,GO:0016358~dendrite development,GO:0016477~cell migration,GO:0018996~molting cycle, collage…
emb-9	Collagen alpha-1(IV) chain(emb-9)	GO:0000003~reproduction,GO:0002119~nematode larval development,GO:0006898~receptor-mediated endocytosis,GO:0007517~muscle organ development,GO:0009792~embryo development ending in birth or egg hatching,GO:0030198~extracellular matrix organization,GO:0035188~hatching,GO:0040011~locomotion,GO:0040039~inductive cell migration,GO:0050714~positive regulation of protein secretion,GO:0071688~striated mu…
car-1	Cytokinesis, Apoptosis, RNA-associated(car-1)	GO:0000003~reproduction,GO:0000910~cytokinesis,GO:0006915~apoptotic process,GO:0007052~mitotic spindle organization,GO:0008219~cell death,GO:0009792~embryo development ending in birth or egg hatching,GO:0048599~oocyte development,
din-1	Daf-12-interacting protein 1(din-1)	GO:0000003~reproduction,GO:0000398~mRNA splicing, via spliceosome,GO:0002119~nematode larval development,GO:0006351~transcription, DNA-templated,GO:0006355~regulation of transcription, DNA-templated,GO:0009792~embryo development ending in birth or egg hatching,GO:0010171~body morphogenesis,GO:0019915~lipid storage,GO:0030421~defecation,GO:0040018~positive regulation of multicellular organism grow…
fat-6	Delta(9)-fatty-acid desaturase fat-6(fat-6)	GO:0000003~reproduction,GO:0002119~nematode larval development,GO:0006629~lipid metabolic process,GO:0006631~fatty acid metabolic process,GO:0006633~fatty acid biosynthetic process,GO:0006636~unsaturated fatty acid biosynthetic process,GO:0006898~receptor-mediated endocytosis,GO:0007275~multicellular organism development,GO:0008340~determination of adult lifespan,GO:0009792~embryo development end…
fmo-3	Dimethylaniline monooxygenase [N-oxide-forming](fmo-3)	GO:0000003~reproduction,GO:0055114~oxidation-reduction process,
stt-3	Dolichyl-diphosphooligosaccharide--protein glycosyltransferase subunit stt-3(stt-3)	GO:0000003~reproduction,GO:0002119~nematode larval development,GO:0006486~protein glycosylation,GO:0009792~embryo development ending in birth or egg hatching,GO:0018279~protein N-linked glycosylation via asparagine,GO:0040011~locomotion,GO:0043687~post-translational protein modification,
eps-8	EPS (human endocytosis) related(eps-8)	GO:0000003~reproduction,GO:0002119~nematode larval development,GO:0006898~receptor-mediated endocytosis,GO:0009792~embryo development ending in birth or egg hatching,GO:0030421~defecation,GO:0040011~locomotion,GO:0040026~positive regulation of vulval development,GO:0040027~negative regulation of vulval development,GO:0045109~intermediate filament organization,GO:0045185~maintenance of protein loc…
eef-1A.2	Elongation factor 1-alpha(eef-1A.2)	GO:0000003~reproduction,GO:0002119~nematode larval development,GO:0006414~translational elongation,GO:0008340~determination of adult lifespan,GO:0009792~embryo development ending in birth or egg hatching,GO:0040007~growth,GO:0040011~locomotion,
enol-1	Enolase(enol-1)	GO:0000003~reproduction,GO:0002119~nematode larval development,GO:0006096~glycolytic process,GO:0006898~receptor-mediated endocytosis,GO:0008340~determination of adult lifespan,GO:0009792~embryo development ending in birth or egg hatching,GO:0040018~positive regulation of multicellular organism growth,GO:0040035~hermaphrodite genitalia development,
inf-1	Eukaryotic initiation factor 4A(inf-1)	GO:0000003~reproduction,GO:0002119~nematode larval development,GO:0006412~translation,GO:0006413~translational initiation,GO:0008340~determination of adult lifespan,GO:0009792~embryo development ending in birth or egg hatching,GO:0010468~regulation of gene expression,GO:0010501~RNA secondary structure unwinding,GO:0019915~lipid storage,GO:0040011~locomotion,
erfa-1	Eukaryotic peptide chain release factor subunit 1(erfa-1)	GO:0000003~reproduction,GO:0002119~nematode larval development,GO:0006412~translation,GO:0006415~translational termination,GO:0006898~receptor-mediated endocytosis,GO:0008406~gonad development,GO:0009792~embryo development ending in birth or egg hatching,GO:0016477~cell migration,GO:0040011~locomotion,
eif-3.D	Eukaryotic translation initiation factor 3 subunit D(eif-3.D)	GO:0000003~reproduction,GO:0001731~formation of translation preinitiation complex,GO:0006412~translation,GO:0006413~translational initiation,GO:0006446~regulation of translational initiation,GO:0006898~receptor-mediated endocytosis,GO:0006915~apoptotic process,GO:0009792~embryo development ending in birth or egg hatching,GO:0040011~locomotion,GO:0040035~hermaphrodite genitalia development,GO:0048…
nstp-10	GDP-fucose transporter(nstp-10)	GO:0000003~reproduction,GO:0002119~nematode larval development,GO:0006810~transport,GO:0008643~carbohydrate transport,GO:0009792~embryo development ending in birth or egg hatching,GO:0040011~locomotion,GO:0071688~striated muscle myosin thick filament assembly,
grl-17	GRound-Like (grd related)(grl-17)	GO:0000003~reproduction,GO:0007276~gamete generation,
hsp-1	Heat shock 70 kDa protein A(hsp-1)	GO:0000003~reproduction,GO:0002119~nematode larval development,GO:0006898~receptor-mediated endocytosis,GO:0006915~apoptotic process,GO:0008340~determination of adult lifespan,GO:0009408~response to heat,GO:0009792~embryo development ending in birth or egg hatching,GO:0010171~body morphogenesis,GO:0040011~locomotion,GO:0042147~retrograde transport, endosome to Golgi,GO:0051729~germline cell cycle…
pat-4	Integrin-linked protein kinase homolog pat-4(pat-4)	GO:0000003~reproduction,GO:0002119~nematode larval development,GO:0006468~protein phosphorylation,GO:0006898~receptor-mediated endocytosis,GO:0007155~cell adhesion,GO:0007229~integrin-mediated signaling pathway,GO:0008340~determination of adult lifespan,GO:0009792~embryo development ending in birth or egg hatching,GO:0010171~body morphogenesis,GO:0030163~protein catabolic process,GO:0030239~myofi…
lon-1	LONg(lon-1)	GO:0000003~reproduction,GO:0002119~nematode larval development,GO:0009792~embryo development ending in birth or egg hatching,GO:0032876~negative regulation of DNA endoreduplication,GO:0040010~positive regulation of growth rate,GO:0040015~negative regulation of multicellular organism growth,
sma-10	Leucine-rich repeats and immunoglobulin-like domains protein sma-10(sma-10)	GO:0000003~reproduction,GO:0007179~transforming growth factor beta receptor signaling pathway,GO:0030511~positive regulation of transforming growth factor beta receptor signaling pathway,GO:0040018~positive regulation of multicellular organism growth,
kars-1	Lysine--tRNA ligase(kars-1)	GO:0000003~reproduction,GO:0001934~positive regulation of protein phosphorylation,GO:0002119~nematode larval development,GO:0006412~translation,GO:0006418~tRNA aminoacylation for protein translation,GO:0006430~lysyl-tRNA aminoacylation,GO:0008340~determination of adult lifespan,GO:0009792~embryo development ending in birth or egg hatching,GO:0010171~body morphogenesis,GO:0010629~negative regulati…
C27H6.9	Mitochondrial genome maintenance exonuclease 1(C27H6.9)	GO:0000003~reproduction,GO:0006264~mitochondrial DNA replication,GO:0043504~mitochondrial DNA repair,GO:0071688~striated muscle myosin thick filament assembly,GO:0090305~nucleic acid phosphodiester bond hydrolysis,
ntl-4	NOT-Like (yeast CCR4/NOT complex component)(ntl-4)	GO:0000003~reproduction,GO:0009792~embryo development ending in birth or egg hatching,
nmy-1	Non-muscle MYosin(nmy-1)	GO:0000003~reproduction,GO:0002119~nematode larval development,GO:0008104~protein localization,GO:0008152~metabolic process,GO:0009792~embryo development ending in birth or egg hatching,GO:0010171~body morphogenesis,GO:0016476~regulation of embryonic cell shape,GO:0040002~collagen and cuticulin-based cuticle development,GO:0040011~locomotion,
nhr-23	Nuclear hormone receptor family member nhr-23(nhr-23)	GO:0000003~reproduction,GO:0002119~nematode larval development,GO:0006351~transcription, DNA-templated,GO:0006355~regulation of transcription, DNA-templated,GO:0006952~defense response,GO:0008406~gonad development,GO:0009792~embryo development ending in birth or egg hatching,GO:0010171~body morphogenesis,GO:0018991~oviposition,GO:0018996~molting cycle, collagen and cuticulin-based cuticle,GO:0040…
ptr-4	PaTched Related family(ptr-4)	GO:0000003~reproduction,GO:0002119~nematode larval development,GO:0006897~endocytosis,GO:0009792~embryo development ending in birth or egg hatching,GO:0010171~body morphogenesis,GO:0018996~molting cycle, collagen and cuticulin-based cuticle,GO:0040011~locomotion,GO:0043652~engulfment of apoptotic cell,GO:0045138~nematode male tail tip morphogenesis,
pept-1	Peptide transporter family 1(pept-1)	GO:0000003~reproduction,GO:0002119~nematode larval development,GO:0006629~lipid metabolic process,GO:0006810~transport,GO:0006857~oligopeptide transport,GO:0006885~regulation of pH,GO:0006979~response to oxidative stress,GO:0008340~determination of adult lifespan,GO:0009408~response to heat,GO:0015031~protein transport,GO:0015833~peptide transport,GO:0019915~lipid storage,GO:0032006~regulation of…
spe-4	Presenilin spe-4(spe-4)	GO:0000003~reproduction,GO:0006509~membrane protein ectodomain proteolysis,GO:0006816~calcium ion transport,GO:0006996~organelle organization,GO:0007219~Notch signaling pathway,GO:0007220~Notch receptor processing,GO:0007286~spermatid development,GO:0008105~asymmetric protein localization,GO:0016485~protein processing,GO:0042987~amyloid precursor protein catabolic process,GO:0043066~negative regu…
rba-1	Probable histone-binding protein rba-1(rba-1)	GO:0000003~reproduction,GO:0001708~cell fate specification,GO:0006351~transcription, DNA-templated,GO:0006355~regulation of transcription, DNA-templated,GO:0006915~apoptotic process,GO:0007275~multicellular organism development,GO:0009792~embryo development ending in birth or egg hatching,GO:0016246~RNA interference,GO:0016569~covalent chromatin modification,GO:0040011~locomotion,GO:0040035~herma…
C14B9.2	Probable protein disulfide-isomerase A4(C14B9.2)	GO:0000003~reproduction,GO:0006457~protein folding,GO:0008152~metabolic process,GO:0009792~embryo development ending in birth or egg hatching,GO:0030968~endoplasmic reticulum unfolded protein response,GO:0040018~positive regulation of multicellular organism growth,GO:0045454~cell redox homeostasis,
ril-1	RNAi-Induced Longevity(ril-1)	GO:0000003~reproduction,GO:0002119~nematode larval development,GO:0008340~determination of adult lifespan,GO:0009792~embryo development ending in birth or egg hatching,
swsn-1	SWI/SNF nucleosome remodeling complex component(swsn-1)	GO:0000003~reproduction,GO:0002009~morphogenesis of an epithelium,GO:0002119~nematode larval development,GO:0009792~embryo development ending in birth or egg hatching,GO:0035262~gonad morphogenesis,GO:0040007~growth,GO:0040010~positive regulation of growth rate,GO:0040018~positive regulation of multicellular organism growth,GO:0040027~negative regulation of vulval development,GO:0040035~hermaphro…
tra-1	Sex-determining transformer protein 1(tra-1)	GO:0000003~reproduction,GO:0000122~negative regulation of transcription from RNA polymerase II promoter,GO:0006898~receptor-mediated endocytosis,GO:0007052~mitotic spindle organization,GO:0007126~meiotic nuclear division,GO:0007275~multicellular organism development,GO:0007283~spermatogenesis,GO:0007548~sex differentiation,GO:0007620~copulation,GO:0008406~gonad development,GO:0009792~embryo devel…
tln-1	TaLiN(tln-1)	GO:0000003~reproduction,GO:0002119~nematode larval development,GO:0006898~receptor-mediated endocytosis,GO:0007016~cytoskeletal anchoring at plasma membrane,GO:0007155~cell adhesion,GO:0007229~integrin-mediated signaling pathway,GO:0007281~germ cell development,GO:0008406~gonad development,GO:0009792~embryo development ending in birth or egg hatching,GO:0010171~body morphogenesis,GO:0030163~prote…
mua-3	Transmembrane cell adhesion receptor mua-3(mua-3)	GO:0000003~reproduction,GO:0002119~nematode larval development,GO:0006915~apoptotic process,GO:0007155~cell adhesion,GO:0007160~cell-matrix adhesion,GO:0040011~locomotion,
mup-4	Transmembrane matrix receptor MUP-4(mup-4)	GO:0000003~reproduction,GO:0002119~nematode larval development,GO:0006898~receptor-mediated endocytosis,GO:0006915~apoptotic process,GO:0007155~cell adhesion,GO:0007275~multicellular organism development,GO:0018996~molting cycle, collagen and cuticulin-based cuticle,GO:0030163~protein catabolic process,GO:0040011~locomotion,GO:0071688~striated muscle myosin thick filament assembly,
umps-1	Uridine MonoPhosphate Synthetase(umps-1)	GO:0000003~reproduction,GO:0006207~'de novo' pyrimidine nucleobase biosynthetic process,GO:0006222~UMP biosynthetic process,GO:0007040~lysosome organization,GO:0008152~metabolic process,GO:0009411~response to UV,GO:0009792~embryo development ending in birth or egg hatching,GO:0010165~response to X-ray,GO:0019856~pyrimidine nucleobase biosynthetic process,GO:0044205~'de novo' UMP biosynthetic proc…
vha-8	Vacuolar H ATPase(vha-8)	GO:0000003~reproduction,GO:0002119~nematode larval development,GO:0006898~receptor-mediated endocytosis,GO:0009792~embryo development ending in birth or egg hatching,GO:0015991~ATP hydrolysis coupled proton transport,GO:0018996~molting cycle, collagen and cuticulin-based cuticle,GO:0030728~ovulation,GO:0048477~oogenesis,GO:0070265~necrotic cell death,
vgln-1	ViGiLN homolog(vgln-1)	GO:0000003~reproduction,GO:0002119~nematode larval development,GO:0009792~embryo development ending in birth or egg hatching,GO:0010171~body morphogenesis,GO:0018991~oviposition,GO:0040011~locomotion,GO:0040035~hermaphrodite genitalia development,
ptd-2	disPaTcheD family(ptd-2)	GO:0000003~reproduction,
tfg-1	human TFG related(tfg-1)	GO:0000003~reproduction,GO:0001558~regulation of cell growth,GO:0002119~nematode larval development,GO:0006888~ER to Golgi vesicle-mediated transport,GO:0006898~receptor-mediated endocytosis,GO:0006915~apoptotic process,GO:0008361~regulation of cell size,GO:0009306~protein secretion,GO:0009792~embryo development ending in birth or egg hatching,GO:0010171~body morphogenesis,GO:0018991~oviposition,…
xpd-1	human XPD (Xeroderma Pigmentosum complementation group D) related(xpd-1)	GO:0000003~reproduction,GO:0002119~nematode larval development,GO:0006139~nucleobase-containing compound metabolic process,GO:0006289~nucleotide-excision repair,GO:0009792~embryo development ending in birth or egg hatching,GO:0032508~DNA duplex unwinding,
C09H10.10	hypothetical protein(C09H10.10)	GO:0000003~reproduction,GO:0002119~nematode larval development,GO:0009792~embryo development ending in birth or egg hatching,GO:0018996~molting cycle, collagen and cuticulin-based cuticle,
C46G7.1	hypothetical protein(C46G7.1)	GO:0000003~reproduction,GO:0002119~nematode larval development,GO:0009303~rRNA transcription,GO:0040011~locomotion,GO:0090502~RNA phosphodiester bond hydrolysis, endonucleolytic,
C53D5.5	hypothetical protein(C53D5.5)	GO:0000003~reproduction,GO:0006749~glutathione metabolic process,
E02H9.3	hypothetical protein(E02H9.3)	GO:0000003~reproduction,GO:0009792~embryo development ending in birth or egg hatching,
F10G2.2	hypothetical protein(F10G2.2)	GO:0000003~reproduction,GO:0009792~embryo development ending in birth or egg hatching,
F23H12.5	hypothetical protein(F23H12.5)	GO:0000003~reproduction,GO:0001755~neural crest cell migration,GO:0002119~nematode larval development,GO:0030335~positive regulation of cell migration,GO:0048843~negative regulation of axon extension involved in axon guidance,GO:0050919~negative chemotaxis,GO:0071526~semaphorin-plexin signaling pathway,
F29G6.1	hypothetical protein(F29G6.1)	GO:0000003~reproduction,GO:0009792~embryo development ending in birth or egg hatching,
F39B2.8	hypothetical protein(F39B2.8)	GO:0000003~reproduction,GO:0007186~G-protein coupled receptor signaling pathway,GO:0009792~embryo development ending in birth or egg hatching,
F56D2.2	hypothetical protein(F56D2.2)	GO:0000003~reproduction,GO:0000209~protein polyubiquitination,GO:0002119~nematode larval development,GO:0007165~signal transduction,GO:0016567~protein ubiquitination,GO:0032436~positive regulation of proteasomal ubiquitin-dependent protein catabolic process,GO:0042787~protein ubiquitination involved in ubiquitin-dependent protein catabolic process,
T02H6.11	hypothetical protein(T02H6.11)	GO:0000003~reproduction,GO:0002119~nematode larval development,GO:0006122~mitochondrial electron transport, ubiquinol to cytochrome c,GO:0006915~apoptotic process,GO:0008340~determination of adult lifespan,GO:0009060~aerobic respiration,GO:0009792~embryo development ending in birth or egg hatching,GO:0010171~body morphogenesis,GO:0034551~mitochondrial respiratory chain complex III assembly,GO:004…
T07A9.14	hypothetical protein(T07A9.14)	GO:0000003~reproduction,GO:0000462~maturation of SSU-rRNA from tricistronic rRNA transcript (SSU-rRNA, 5.8S rRNA, LSU-rRNA),GO:0002119~nematode larval development,GO:0006412~translation,
Y102A11A.3	hypothetical protein(Y102A11A.3)	GO:0000003~reproduction,
Y38A10A.2	hypothetical protein(Y38A10A.2)	GO:0002119~nematode larval development,GO:0032504~multicellular organism reproduction,
Y50D7A.11	hypothetical protein(Y50D7A.11)	GO:0000003~reproduction,GO:0008152~metabolic process,GO:0032508~DNA duplex unwinding,GO:0040035~hermaphrodite genitalia development,
let-805	hypothetical protein(let-805)	GO:0000003~reproduction,GO:0002119~nematode larval development,GO:0006898~receptor-mediated endocytosis,GO:0009792~embryo development ending in birth or egg hatching,GO:0018996~molting cycle, collagen and cuticulin-based cuticle,GO:0031581~hemidesmosome assembly,GO:0040011~locomotion,
vab-10	hypothetical protein(vab-10)	GO:0000003~reproduction,GO:0002119~nematode larval development,GO:0006898~receptor-mediated endocytosis,GO:0007050~cell cycle arrest,GO:0008406~gonad development,GO:0009792~embryo development ending in birth or egg hatching,GO:0010171~body morphogenesis,GO:0016337~single organismal cell-cell adhesion,GO:0030163~protein catabolic process,GO:0032940~secretion by cell,GO:0040007~growth,GO:0040011~lo…
fib-1	rRNA 2'-O-methyltransferase fibrillarin(fib-1)	GO:0000003~reproduction,GO:0000494~box C/D snoRNA 3'-end processing,GO:0002119~nematode larval development,GO:0006364~rRNA processing,GO:0008033~tRNA processing,GO:0008406~gonad development,GO:0009792~embryo development ending in birth or egg hatching,GO:0016477~cell migration,GO:0031167~rRNA methylation,GO:0032259~methylation,GO:0045727~positive regulation of translation,GO:1990258~histone gluta…
sec-24.1	yeast SEC homolog(sec-24.1)	GO:0000003~reproduction,GO:0002119~nematode larval development,GO:0006810~transport,GO:0006886~intracellular protein transport,GO:0006888~ER to Golgi vesicle-mediated transport,GO:0006898~receptor-mediated endocytosis,GO:0015031~protein transport,
B.2. Annotation of downregulated DEGs in the nematodes exposed to the nursing home wastewater
cgh-1	ATP-dependent RNA helicase cgh-1(cgh-1)	GO:0000003~reproduction,GO:0002119~nematode larval development,GO:0006898~receptor-mediated endocytosis,GO:0006915~apoptotic process,GO:0007052~mitotic spindle organization,GO:0007275~multicellular organism development,GO:0007276~gamete generation,GO:0007283~spermatogenesis,GO:0008340~determination of adult lifespan,GO:0009792~embryo development ending in birth or egg hatching,GO:0010501~RNA seco…
apc-11	Anaphase-promoting complex subunit 11(apc-11)	GO:0000003~reproduction,GO:0007049~cell cycle,GO:0007067~mitotic nuclear division,GO:0007275~multicellular organism development,GO:0008054~negative regulation of cyclin-dependent protein serine/threonine kinase by cyclin degradation,GO:0009792~embryo development ending in birth or egg hatching,GO:0016567~protein ubiquitination,GO:0040027~negative regulation of vulval development,GO:0042787~protei…
cdc-26	Anaphase-promoting complex subunit CDC26(cdc-26)	GO:0000003~reproduction,GO:0006915~apoptotic process,GO:0007049~cell cycle,GO:0007067~mitotic nuclear division,GO:0007275~multicellular organism development,GO:0008406~gonad development,GO:0009792~embryo development ending in birth or egg hatching,GO:0016477~cell migration,GO:0016567~protein ubiquitination,GO:0048477~oogenesis,GO:0051301~cell division,GO:0051321~meiotic cell cycle,
dars-1	Aspartate--tRNA ligase, cytoplasmic(dars-1)	GO:0000003~reproduction,GO:0002119~nematode larval development,GO:0006412~translation,GO:0006418~tRNA aminoacylation for protein translation,GO:0006422~aspartyl-tRNA aminoacylation,GO:0006898~receptor-mediated endocytosis,GO:0006915~apoptotic process,GO:0009792~embryo development ending in birth or egg hatching,
crm-1	CRiM (Cysteine Rich motor neuron protein) homolog(crm-1)	GO:0000003~reproduction,GO:0001558~regulation of cell growth,GO:0010951~negative regulation of endopeptidase activity,GO:0018996~molting cycle, collagen and cuticulin-based cuticle,GO:0040018~positive regulation of multicellular organism growth,
cyl-1	CYclin L(cyl-1)	GO:0000003~reproduction,GO:0000079~regulation of cyclin-dependent protein serine/threonine kinase activity,GO:0002119~nematode larval development,GO:0006355~regulation of transcription, DNA-templated,GO:0007276~gamete generation,GO:0007281~germ cell development,GO:0008406~gonad development,GO:0009792~embryo development ending in birth or egg hatching,GO:0040011~locomotion,GO:0045737~positive regu…
cav-1	Caveolin(cav-1)	GO:0000003~reproduction,GO:0007126~meiotic nuclear division,GO:0007265~Ras protein signal transduction,GO:0019915~lipid storage,GO:0040007~growth,GO:0040011~locomotion,GO:0046662~regulation of oviposition,GO:0070836~caveola assembly,
sqv-5	Chondroitin sulfate synthase sqv-5(sqv-5)	GO:0000003~reproduction,GO:0002009~morphogenesis of an epithelium,GO:0008152~metabolic process,GO:0008406~gonad development,GO:0009792~embryo development ending in birth or egg hatching,GO:0016477~cell migration,GO:0018991~oviposition,GO:0040025~vulval development,GO:0048477~oogenesis,
cars-1	Cysteinyl Amino-acyl tRNA Synthetase(cars-1)	GO:0000003~reproduction,GO:0002119~nematode larval development,GO:0006418~tRNA aminoacylation for protein translation,GO:0006423~cysteinyl-tRNA aminoacylation,GO:0006915~apoptotic process,GO:0009792~embryo development ending in birth or egg hatching,GO:0018996~molting cycle, collagen and cuticulin-based cuticle,
deb-1	DEnse Body(deb-1)	GO:0000003~reproduction,GO:0007016~cytoskeletal anchoring at plasma membrane,GO:0007155~cell adhesion,GO:0008406~gonad development,GO:0009792~embryo development ending in birth or egg hatching,GO:0030163~protein catabolic process,GO:0061199~striated muscle contraction involved in embryonic body morphogenesis,
rpc-2	DNA-directed RNA polymerase subunit beta(rpc-2)	GO:0000003~reproduction,GO:0002119~nematode larval development,GO:0006351~transcription, DNA-templated,GO:0006383~transcription from RNA polymerase III promoter,GO:0006915~apoptotic process,GO:0007281~germ cell development,GO:0008406~gonad development,GO:0009792~embryo development ending in birth or egg hatching,
rpoa-12	DNA-directed RNA polymerase subunit(rpoa-12)	GO:0000003~reproduction,GO:0002119~nematode larval development,GO:0006351~transcription, DNA-templated,GO:0006363~termination of RNA polymerase I transcription,GO:0006898~receptor-mediated endocytosis,GO:0009792~embryo development ending in birth or egg hatching,
dsl-5	Delta-like protein(dsl-5)	GO:0000003~reproduction,GO:0001708~cell fate specification,GO:0007154~cell communication,GO:0007275~multicellular organism development,GO:0040020~regulation of meiotic nuclear division,GO:0042127~regulation of cell proliferation,
eif-3.E	Eukaryotic translation initiation factor 3 subunit E(eif-3.E)	GO:0000003~reproduction,GO:0001731~formation of translation preinitiation complex,GO:0002119~nematode larval development,GO:0006412~translation,GO:0006413~translational initiation,GO:0006446~regulation of translational initiation,GO:0006898~receptor-mediated endocytosis,GO:0006915~apoptotic process,GO:0009792~embryo development ending in birth or egg hatching,GO:0040035~hermaphrodite genitalia de…
cap-2	F-actin-capping protein subunit beta(cap-2)	GO:0000003~reproduction,GO:0000578~embryonic axis specification,GO:0000902~cell morphogenesis,GO:0002119~nematode larval development,GO:0009792~embryo development ending in birth or egg hatching,GO:0010171~body morphogenesis,GO:0010591~regulation of lamellipodium assembly,GO:0030036~actin cytoskeleton organization,GO:0035046~pronuclear migration,GO:0040007~growth,GO:0040022~feminization of hermap…
gfat-2	Glutamine-Fructose 6-phosphate AminoTransferase homolog(gfat-2)	GO:0000003~reproduction,GO:0002119~nematode larval development,GO:0005975~carbohydrate metabolic process,GO:0006002~fructose 6-phosphate metabolic process,GO:0006047~UDP-N-acetylglucosamine metabolic process,GO:0006915~apoptotic process,GO:0009792~embryo development ending in birth or egg hatching,GO:1901137~carbohydrate derivative biosynthetic process,
his-73	HIStone(his-73)	GO:0000003~reproduction,GO:0000070~mitotic sister chromatid segregation,GO:0006334~nucleosome assembly,GO:0009792~embryo development ending in birth or egg hatching,GO:0051382~kinetochore assembly,
hlh-14	Helix Loop Helix(hlh-14)	GO:0000003~reproduction,GO:0001764~neuron migration,GO:0002119~nematode larval development,GO:0006357~regulation of transcription from RNA polymerase II promoter,GO:0009786~regulation of asymmetric cell division,GO:0010171~body morphogenesis,GO:0014018~neuroblast fate specification,GO:0018991~oviposition,GO:0040010~positive regulation of growth rate,GO:0040011~locomotion,GO:0045664~regulation of …
hars-1	Histidine--tRNA ligase(hars-1)	GO:0000003~reproduction,GO:0000122~negative regulation of transcription from RNA polymerase II promoter,GO:0002119~nematode larval development,GO:0006412~translation,GO:0006427~histidyl-tRNA aminoacylation,GO:0006898~receptor-mediated endocytosis,GO:0007281~germ cell development,GO:0009792~embryo development ending in birth or egg hatching,GO:0032543~mitochondrial translation,GO:0040018~positive …
his-35	Histone H2A(his-35)	GO:0000003~reproduction,GO:0002119~nematode larval development,GO:0006342~chromatin silencing,GO:0009792~embryo development ending in birth or egg hatching,GO:0040011~locomotion,
inx-3	Innexin-3(inx-3)	GO:0000003~reproduction,GO:0002119~nematode larval development,GO:0006810~transport,GO:0006811~ion transport,GO:0040011~locomotion,GO:0048598~embryonic morphogenesis,GO:0055085~transmembrane transport,
lpl-1	LiPoate Ligase(lpl-1)	GO:0000003~reproduction,GO:0002119~nematode larval development,GO:0006898~receptor-mediated endocytosis,GO:0008152~metabolic process,GO:0009792~embryo development ending in birth or egg hatching,GO:0040018~positive regulation of multicellular organism growth,
madf-11	MADF domain transcription factor(madf-11)	GO:0000003~reproduction,
wee-1.3	Membrane-associated tyrosine-and threonine-specific cdc2-inhibitory kinase wee-1.3(wee-1.3)	GO:0000003~reproduction,GO:0001556~oocyte maturation,GO:0002119~nematode larval development,GO:0006468~protein phosphorylation,GO:0006898~receptor-mediated endocytosis,GO:0007049~cell cycle,GO:0007275~multicellular organism development,GO:0007283~spermatogenesis,GO:0009790~embryo development,GO:0009792~embryo development ending in birth or egg hatching,GO:0016310~phosphorylation,GO:0019915~lipid …
mrpl-22	Mitochondrial Ribosomal Protein, Large(mrpl-22)	GO:0000003~reproduction,GO:0002119~nematode larval development,GO:0006412~translation,GO:0009792~embryo development ending in birth or egg hatching,
tin-9.1	Mitochondrial import inner membrane translocase subunit Tim9(tin-9.1)	GO:0000003~reproduction,GO:0006810~transport,GO:0015031~protein transport,GO:0040014~regulation of multicellular organism growth,GO:0045039~protein import into mitochondrial inner membrane,GO:0072321~chaperone-mediated protein transport,
egl-15	Myoblast growth factor receptor egl-15(egl-15)	GO:0000003~reproduction,GO:0002119~nematode larval development,GO:0006468~protein phosphorylation,GO:0006898~receptor-mediated endocytosis,GO:0007517~muscle organ development,GO:0008543~fibroblast growth factor receptor signaling pathway,GO:0009792~embryo development ending in birth or egg hatching,GO:0016310~phosphorylation,GO:0016477~cell migration,GO:0018108~peptidyl-tyrosine phosphorylation,G…
perm-2	PERMeable eggshell(perm-2)	GO:0000003~reproduction,GO:0009792~embryo development ending in birth or egg hatching,
ptr-24	PaTched Related family(ptr-24)	GO:0000003~reproduction,GO:0009792~embryo development ending in birth or egg hatching,GO:0018996~molting cycle, collagen and cuticulin-based cuticle,
pqn-59	Prion-like-(Q/N-rich)-domain-bearing protein(pqn-59)	GO:0000003~reproduction,GO:0002119~nematode larval development,GO:0009792~embryo development ending in birth or egg hatching,GO:0040011~locomotion,GO:0071688~striated muscle myosin thick filament assembly,
C16C10.2	Probable U3 small nucleolar RNA-associated protein 11(C16C10.2)	GO:0000003~reproduction,GO:0002119~nematode larval development,GO:0006364~rRNA processing,GO:0006412~translation,GO:0006898~receptor-mediated endocytosis,GO:0009792~embryo development ending in birth or egg hatching,GO:0042274~ribosomal small subunit biogenesis,
rsp-6	Probable splicing factor, arginine/serine-rich 6(rsp-6)	GO:0000003~reproduction,GO:0000398~mRNA splicing, via spliceosome,GO:0002119~nematode larval development,GO:0006397~mRNA processing,GO:0007275~multicellular organism development,GO:0007548~sex differentiation,GO:0008380~RNA splicing,GO:0008406~gonad development,GO:0009792~embryo development ending in birth or egg hatching,GO:0030154~cell differentiation,GO:0031554~regulation of DNA-templated tran…
F54C8.4	Probable tyrosine-protein phosphatase F54C8.4(F54C8.4)	GO:0000003~reproduction,GO:0006470~protein dephosphorylation,GO:0009792~embryo development ending in birth or egg hatching,GO:0035335~peptidyl-tyrosine dephosphorylation,
mrps-18C	Putative 39S ribosomal protein L3, mitochondrial(mrps-18C)	GO:0000003~reproduction,GO:0002119~nematode larval development,GO:0006412~translation,GO:0006898~receptor-mediated endocytosis,GO:0009792~embryo development ending in birth or egg hatching,
rab-7	RAB family(rab-7)	GO:0000003~reproduction,GO:0001555~oocyte growth,GO:0002119~nematode larval development,GO:0006914~autophagy,GO:0007264~small GTPase mediated signal transduction,GO:0008219~cell death,GO:0008333~endosome to lysosome transport,GO:0008340~determination of adult lifespan,GO:0009792~embryo development ending in birth or egg hatching,GO:0010171~body morphogenesis,GO:0016197~endosomal transport,GO:0018…
rab-8	RAB family(rab-8)	GO:0000003~reproduction,GO:0006904~vesicle docking involved in exocytosis,GO:0006915~apoptotic process,GO:0007264~small GTPase mediated signal transduction,GO:0009306~protein secretion,GO:0009792~embryo development ending in birth or egg hatching,GO:0030538~embryonic genitalia morphogenesis,GO:0032869~cellular response to insulin stimulus,GO:0040039~inductive cell migration,GO:0048210~Golgi vesic…
rab-18	Ras-related protein Rab-18(rab-18)	GO:0000003~reproduction,GO:0002119~nematode larval development,GO:0006810~transport,GO:0007264~small GTPase mediated signal transduction,GO:0007281~germ cell development,GO:0009792~embryo development ending in birth or egg hatching,GO:0015031~protein transport,GO:0034389~lipid particle organization,GO:0040020~regulation of meiotic nuclear division,GO:0040022~feminization of hermaphroditic germ-li…
skr-18	SKp1 Related (ubiquitin ligase complex component)(skr-18)	GO:0000003~reproduction,GO:0006511~ubiquitin-dependent protein catabolic process,GO:0006898~receptor-mediated endocytosis,GO:0040011~locomotion,GO:0040035~hermaphrodite genitalia development,
riok-1	Serine/threonine-protein kinase RIO1(riok-1)	GO:0000003~reproduction,GO:0002119~nematode larval development,GO:0006468~protein phosphorylation,GO:0006898~receptor-mediated endocytosis,GO:0007281~germ cell development,GO:0008406~gonad development,GO:0009792~embryo development ending in birth or egg hatching,GO:0016310~phosphorylation,GO:0019915~lipid storage,GO:0036093~germ cell proliferation,GO:0040018~positive regulation of multicellular o…
kin-29	Serine/threonine-protein kinase kin-29(kin-29)	GO:0000003~reproduction,GO:0006468~protein phosphorylation,GO:0007179~transforming growth factor beta receptor signaling pathway,GO:0007275~multicellular organism development,GO:0008340~determination of adult lifespan,GO:0009408~response to heat,GO:0016310~phosphorylation,GO:0035556~intracellular signal transduction,GO:0040010~positive regulation of growth rate,GO:0040014~regulation of multicellu…
skr-1	Skp1-related protein(skr-1)	GO:0000003~reproduction,GO:0002119~nematode larval development,GO:0006511~ubiquitin-dependent protein catabolic process,GO:0006898~receptor-mediated endocytosis,GO:0007275~multicellular organism development,GO:0007399~nervous system development,GO:0008340~determination of adult lifespan,GO:0008406~gonad development,GO:0009792~embryo development ending in birth or egg hatching,GO:0010826~negative …
thn-1	THaumatiN family(thn-1)	GO:0000003~reproduction,GO:0008340~determination of adult lifespan,GO:0045087~innate immune response,GO:0050829~defense response to Gram-negative bacterium,
D1054.3	hypothetical protein(D1054.3)	GO:0000003~reproduction,GO:0009792~embryo development ending in birth or egg hatching,
F57B10.8	hypothetical protein(F57B10.8)	GO:0000003~reproduction,GO:0000447~endonucleolytic cleavage in ITS1 to separate SSU-rRNA from 5.8S rRNA and LSU-rRNA from tricistronic rRNA transcript (SSU-rRNA, 5.8S rRNA, LSU-rRNA),GO:0000472~endonucleolytic cleavage to generate mature 5'-end of SSU-rRNA from (SSU-rRNA, 5.8S rRNA, LSU-rRNA),GO:0000480~endonucleolytic cleavage in 5'-ETS of tricistronic rRNA transcript (SSU-rRNA, 5.8S rRNA, LSU-r…
F57B9.3	hypothetical protein(F57B9.3)	GO:0000003~reproduction,GO:0000122~negative regulation of transcription from RNA polymerase II promoter,GO:0002119~nematode larval development,GO:0006412~translation,GO:0006413~translational initiation,GO:0008340~determination of adult lifespan,GO:0009792~embryo development ending in birth or egg hatching,GO:0010468~regulation of gene expression,GO:0010501~RNA secondary structure unwinding,GO:001…
T01B7.5	hypothetical protein(T01B7.5)	GO:0000003~reproduction,GO:0000462~maturation of SSU-rRNA from tricistronic rRNA transcript (SSU-rRNA, 5.8S rRNA, LSU-rRNA),GO:0002119~nematode larval development,GO:0006898~receptor-mediated endocytosis,GO:0008406~gonad development,GO:0018991~oviposition,
T22H9.1	hypothetical protein(T22H9.1)	GO:0000003~reproduction,GO:0000462~maturation of SSU-rRNA from tricistronic rRNA transcript (SSU-rRNA, 5.8S rRNA, LSU-rRNA),GO:0000469~cleavage involved in rRNA processing,GO:0002119~nematode larval development,GO:0006364~rRNA processing,GO:0006898~receptor-mediated endocytosis,GO:0009792~embryo development ending in birth or egg hatching,GO:0042254~ribosome biogenesis,
T25G3.3	hypothetical protein(T25G3.3)	GO:0000003~reproduction,GO:0000055~ribosomal large subunit export from nucleus,GO:0002119~nematode larval development,GO:0006898~receptor-mediated endocytosis,GO:0008406~gonad development,GO:0009792~embryo development ending in birth or egg hatching,GO:0010171~body morphogenesis,GO:0016246~RNA interference,GO:0040011~locomotion,GO:0071688~striated muscle myosin thick filament assembly,
T26A8.4	hypothetical protein(T26A8.4)	GO:0000003~reproduction,GO:0002119~nematode larval development,GO:0009792~embryo development ending in birth or egg hatching,GO:0040011~locomotion,GO:0040018~positive regulation of multicellular organism growth,GO:0040035~hermaphrodite genitalia development,
Y111B2A.12	hypothetical protein(Y111B2A.12)	GO:0000003~reproduction,GO:0002119~nematode larval development,GO:0006898~receptor-mediated endocytosis,GO:0009792~embryo development ending in birth or egg hatching,GO:0040018~positive regulation of multicellular organism growth,GO:0040035~hermaphrodite genitalia development,GO:0042273~ribosomal large subunit biogenesis,GO:0071688~striated muscle myosin thick filament assembly,
Y17G7B.20	hypothetical protein(Y17G7B.20)	GO:0000003~reproduction,GO:0010171~body morphogenesis,GO:0040018~positive regulation of multicellular organism growth,
Y41C4A.9	hypothetical protein(Y41C4A.9)	GO:0000003~reproduction,GO:0000462~maturation of SSU-rRNA from tricistronic rRNA transcript (SSU-rRNA, 5.8S rRNA, LSU-rRNA),
Y47G6A.14	hypothetical protein(Y47G6A.14)	GO:0000003~reproduction,
Y49E10.21	hypothetical protein(Y49E10.21)	GO:0000003~reproduction,GO:0006898~receptor-mediated endocytosis,GO:0009792~embryo development ending in birth or egg hatching,GO:0010171~body morphogenesis,GO:0032940~secretion by cell,GO:0040011~locomotion,GO:0040035~hermaphrodite genitalia development,
Y51H1A.3	hypothetical protein(Y51H1A.3)	GO:0000003~reproduction,GO:0009792~embryo development ending in birth or egg hatching,GO:0018996~molting cycle, collagen and cuticulin-based cuticle,GO:0055114~oxidation-reduction process,
Y54E10BR.4	hypothetical protein(Y54E10BR.4)	GO:0000003~reproduction,GO:0000469~cleavage involved in rRNA processing,GO:0002119~nematode larval development,GO:0006898~receptor-mediated endocytosis,GO:0008340~determination of adult lifespan,GO:0030490~maturation of SSU-rRNA,GO:0040035~hermaphrodite genitalia development,GO:0071688~striated muscle myosin thick filament assembly,GO:0090502~RNA phosphodiester bond hydrolysis, endonucleolytic,
Y55F3AM.3	hypothetical protein(Y55F3AM.3)	GO:0000003~reproduction,GO:0002119~nematode larval development,GO:0006397~mRNA processing,GO:0008340~determination of adult lifespan,GO:0009792~embryo development ending in birth or egg hatching,GO:0040007~growth,GO:0040011~locomotion,GO:0040035~hermaphrodite genitalia development,
Y71H2AM.4	hypothetical protein(Y71H2AM.4)	GO:0000003~reproduction,GO:0002119~nematode larval development,GO:0006120~mitochondrial electron transport, NADH to ubiquinone,GO:0006898~receptor-mediated endocytosis,GO:0008340~determination of adult lifespan,GO:0009792~embryo development ending in birth or egg hatching,
ZK430.7	hypothetical protein(ZK430.7)	GO:0000003~reproduction,GO:0000462~maturation of SSU-rRNA from tricistronic rRNA transcript (SSU-rRNA, 5.8S rRNA, LSU-rRNA),GO:0002119~nematode larval development,GO:0006898~receptor-mediated endocytosis,GO:0007276~gamete generation,GO:0009792~embryo development ending in birth or egg hatching,GO:0040035~hermaphrodite genitalia development,GO:0040039~inductive cell migration,
egl-26	hypothetical protein(egl-26)	GO:0000003~reproduction,GO:0000902~cell morphogenesis,GO:0002119~nematode larval development,GO:0009792~embryo development ending in birth or egg hatching,GO:0018991~oviposition,GO:0030163~protein catabolic process,GO:0040025~vulval development,
hpo-27	hypothetical protein(hpo-27)	GO:0000003~reproduction,
let-611	hypothetical protein(let-611)	GO:0000003~reproduction,GO:0002119~nematode larval development,GO:0006351~transcription, DNA-templated,GO:0006383~transcription from RNA polymerase III promoter,GO:0008406~gonad development,GO:0010171~body morphogenesis,
osm-7	hypothetical protein(osm-7)	GO:0000003~reproduction,GO:0006970~response to osmotic stress,GO:0007638~mechanosensory behavior,GO:0009612~response to mechanical stimulus,GO:0040011~locomotion,GO:0040035~hermaphrodite genitalia development,GO:0050954~sensory perception of mechanical stimulus,
syp-2	hypothetical protein(syp-2)	GO:0000003~reproduction,GO:0007126~meiotic nuclear division,GO:0007130~synaptonemal complex assembly,GO:0009792~embryo development ending in birth or egg hatching,GO:0010845~positive regulation of reciprocal meiotic recombination,GO:0045132~meiotic chromosome segregation,
C.1. Annotation of upregulated DEGs in the nematodes exposed to hospital wastewater
rps-17	40S ribosomal protein S17(rps-17)	GO:0000003~reproduction,GO:0000028~ribosomal small subunit assembly,GO:0002119~nematode larval development,GO:0006412~translation,GO:0006915~apoptotic process,GO:0009792~embryo development ending in birth or egg hatching,GO:0010171~body morphogenesis,GO:0040018~positive regulation of multicellular organism growth,GO:0048477~oogenesis,
rpl-22	60S ribosomal protein L22(rpl-22)	GO:0000003~reproduction,GO:0002119~nematode larval development,GO:0002181~cytoplasmic translation,GO:0006412~translation,GO:0009792~embryo development ending in birth or egg hatching,GO:0040018~positive regulation of multicellular organism growth,
asb-2	ATP Synthase B homolog(asb-2)	GO:0000003~reproduction,GO:0002119~nematode larval development,GO:0008340~determination of adult lifespan,GO:0009792~embryo development ending in birth or egg hatching,GO:0015986~ATP synthesis coupled proton transport,
act-1	Actin-1(act-1)	GO:0000003~reproduction,GO:0000281~mitotic cytokinesis,GO:0000910~cytokinesis,GO:0002119~nematode larval development,GO:0006898~receptor-mediated endocytosis,GO:0007517~muscle organ development,GO:0009792~embryo development ending in birth or egg hatching,GO:0030036~actin cytoskeleton organization,GO:0030866~cortical actin cytoskeleton organization,GO:0040007~growth,GO:0040011~locomotion,GO:00400…
act-3	Actin-3(act-3)	GO:0000003~reproduction,GO:0000281~mitotic cytokinesis,GO:0000910~cytokinesis,GO:0002119~nematode larval development,GO:0006898~receptor-mediated endocytosis,GO:0009792~embryo development ending in birth or egg hatching,GO:0030866~cortical actin cytoskeleton organization,GO:0040007~growth,GO:0040011~locomotion,GO:0040035~hermaphrodite genitalia development,GO:0040039~inductive cell migration,GO:0…
alh-4	Aldehyde dehydrogenase(alh-4)	GO:0000003~reproduction,GO:0002119~nematode larval development,GO:0006081~cellular aldehyde metabolic process,GO:0008152~metabolic process,GO:0008340~determination of adult lifespan,GO:0009792~embryo development ending in birth or egg hatching,GO:0055114~oxidation-reduction process,
emb-9	Collagen alpha-1(IV) chain(emb-9)	GO:0000003~reproduction,GO:0002119~nematode larval development,GO:0006898~receptor-mediated endocytosis,GO:0007517~muscle organ development,GO:0009792~embryo development ending in birth or egg hatching,GO:0030198~extracellular matrix organization,GO:0035188~hatching,GO:0040011~locomotion,GO:0040039~inductive cell migration,GO:0050714~positive regulation of protein secretion,GO:0071688~striated mu…
eef-1A.2	Elongation factor 1-alpha(eef-1A.2)	GO:0000003~reproduction,GO:0002119~nematode larval development,GO:0006414~translational elongation,GO:0008340~determination of adult lifespan,GO:0009792~embryo development ending in birth or egg hatching,GO:0040007~growth,GO:0040011~locomotion,
enol-1	Enolase(enol-1)	GO:0000003~reproduction,GO:0002119~nematode larval development,GO:0006096~glycolytic process,GO:0006898~receptor-mediated endocytosis,GO:0008340~determination of adult lifespan,GO:0009792~embryo development ending in birth or egg hatching,GO:0040018~positive regulation of multicellular organism growth,GO:0040035~hermaphrodite genitalia development,
hsp-1	Heat shock 70 kDa protein A(hsp-1)	GO:0000003~reproduction,GO:0002119~nematode larval development,GO:0006898~receptor-mediated endocytosis,GO:0006915~apoptotic process,GO:0008340~determination of adult lifespan,GO:0009408~response to heat,GO:0009792~embryo development ending in birth or egg hatching,GO:0010171~body morphogenesis,GO:0040011~locomotion,GO:0042147~retrograde transport, endosome to Golgi,GO:0051729~germline cell cycle…
kars-1	Lysine--tRNA ligase(kars-1)	GO:0000003~reproduction,GO:0001934~positive regulation of protein phosphorylation,GO:0002119~nematode larval development,GO:0006412~translation,GO:0006418~tRNA aminoacylation for protein translation,GO:0006430~lysyl-tRNA aminoacylation,GO:0008340~determination of adult lifespan,GO:0009792~embryo development ending in birth or egg hatching,GO:0010171~body morphogenesis,GO:0010629~negative regulati…
spe-4	Presenilin spe-4(spe-4)	GO:0000003~reproduction,GO:0006509~membrane protein ectodomain proteolysis,GO:0006816~calcium ion transport,GO:0006996~organelle organization,GO:0007219~Notch signaling pathway,GO:0007220~Notch receptor processing,GO:0007286~spermatid development,GO:0008105~asymmetric protein localization,GO:0016485~protein processing,GO:0042987~amyloid precursor protein catabolic process,GO:0043066~negative regu…
C14B9.2	Probable protein disulfide-isomerase A4(C14B9.2)	GO:0000003~reproduction,GO:0006457~protein folding,GO:0008152~metabolic process,GO:0009792~embryo development ending in birth or egg hatching,GO:0030968~endoplasmic reticulum unfolded protein response,GO:0040018~positive regulation of multicellular organism growth,GO:0045454~cell redox homeostasis,
R53.4	Putative ATP synthase subunit f, mitochondrial(R53.4)	GO:0000003~reproduction,GO:0002119~nematode larval development,GO:0006754~ATP biosynthetic process,GO:0006810~transport,GO:0006811~ion transport,GO:0009792~embryo development ending in birth or egg hatching,GO:0010171~body morphogenesis,GO:0015992~proton transport,GO:0040035~hermaphrodite genitalia development,
ril-1	RNAi-Induced Longevity(ril-1)	GO:0000003~reproduction,GO:0002119~nematode larval development,GO:0008340~determination of adult lifespan,GO:0009792~embryo development ending in birth or egg hatching,
vgln-1	ViGiLN homolog(vgln-1)	GO:0000003~reproduction,GO:0002119~nematode larval development,GO:0009792~embryo development ending in birth or egg hatching,GO:0010171~body morphogenesis,GO:0018991~oviposition,GO:0040011~locomotion,GO:0040035~hermaphrodite genitalia development,
C09H10.10	hypothetical protein(C09H10.10)	GO:0000003~reproduction,GO:0002119~nematode larval development,GO:0009792~embryo development ending in birth or egg hatching,GO:0018996~molting cycle, collagen and cuticulin-based cuticle,
C46G7.1	hypothetical protein(C46G7.1)	GO:0000003~reproduction,GO:0002119~nematode larval development,GO:0009303~rRNA transcription,GO:0040011~locomotion,GO:0090502~RNA phosphodiester bond hydrolysis, endonucleolytic,
T02H6.11	hypothetical protein(T02H6.11)	GO:0000003~reproduction,GO:0002119~nematode larval development,GO:0006122~mitochondrial electron transport, ubiquinol to cytochrome c,GO:0006915~apoptotic process,GO:0008340~determination of adult lifespan,GO:0009060~aerobic respiration,GO:0009792~embryo development ending in birth or egg hatching,GO:0010171~body morphogenesis,GO:0034551~mitochondrial respiratory chain complex III assembly,GO:004…
Y38A10A.2	hypothetical protein(Y38A10A.2)	GO:0002119~nematode larval development,GO:0032504~multicellular organism reproduction,
let-805	hypothetical protein(let-805)	GO:0000003~reproduction,GO:0002119~nematode larval development,GO:0006898~receptor-mediated endocytosis,GO:0009792~embryo development ending in birth or egg hatching,GO:0018996~molting cycle, collagen and cuticulin-based cuticle,GO:0031581~hemidesmosome assembly,GO:0040011~locomotion,
C.2. Annotation of downregulated DEGs in the nematodes exposed to hospital wastewater
rpc-2	DNA-directed RNA polymerase subunit beta(rpc-2)	GO:0000003~reproduction,GO:0002119~nematode larval development,GO:0006351~transcription, DNA-templated,GO:0006383~transcription from RNA polymerase III promoter,GO:0006915~apoptotic process,GO:0007281~germ cell development,GO:0008406~gonad development,GO:0009792~embryo development ending in birth or egg hatching,
rpoa-12	DNA-directed RNA polymerase subunit(rpoa-12)	GO:0000003~reproduction,GO:0002119~nematode larval development,GO:0006351~transcription, DNA-templated,GO:0006363~termination of RNA polymerase I transcription,GO:0006898~receptor-mediated endocytosis,GO:0009792~embryo development ending in birth or egg hatching,
hlh-14	Helix Loop Helix(hlh-14)	GO:0000003~reproduction,GO:0001764~neuron migration,GO:0002119~nematode larval development,GO:0006357~regulation of transcription from RNA polymerase II promoter,GO:0009786~regulation of asymmetric cell division,GO:0010171~body morphogenesis,GO:0014018~neuroblast fate specification,GO:0018991~oviposition,GO:0040010~positive regulation of growth rate,GO:0040011~locomotion,GO:0045664~regulation of …
D.1. Annotation of upregulated DEGs in the nematodes exposed to WWTP influent
ant-1.1	Adenine Nucleotide Translocator(ant-1.1)	GO:0000003~reproduction,GO:0002119~nematode larval development,GO:0006412~translation,GO:0006810~transport,GO:0006915~apoptotic process,GO:0007005~mitochondrion organization,GO:0008340~determination of adult lifespan,GO:0009792~embryo development ending in birth or egg hatching,GO:0043065~positive regulation of apoptotic process,GO:0055085~transmembrane transport,
fat-6	Delta(9)-fatty-acid desaturase fat-6(fat-6)	GO:0000003~reproduction,GO:0002119~nematode larval development,GO:0006629~lipid metabolic process,GO:0006631~fatty acid metabolic process,GO:0006633~fatty acid biosynthetic process,GO:0006636~unsaturated fatty acid biosynthetic process,GO:0006898~receptor-mediated endocytosis,GO:0007275~multicellular organism development,GO:0008340~determination of adult lifespan,GO:0009792~embryo development end…
eps-8	EPS (human endocytosis) related(eps-8)	GO:0000003~reproduction,GO:0002119~nematode larval development,GO:0006898~receptor-mediated endocytosis,GO:0009792~embryo development ending in birth or egg hatching,GO:0030421~defecation,GO:0040011~locomotion,GO:0040026~positive regulation of vulval development,GO:0040027~negative regulation of vulval development,GO:0045109~intermediate filament organization,GO:0045185~maintenance of protein loc…
enol-1	Enolase(enol-1)	GO:0000003~reproduction,GO:0002119~nematode larval development,GO:0006096~glycolytic process,GO:0006898~receptor-mediated endocytosis,GO:0008340~determination of adult lifespan,GO:0009792~embryo development ending in birth or egg hatching,GO:0040018~positive regulation of multicellular organism growth,GO:0040035~hermaphrodite genitalia development,
hsp-1	Heat shock 70 kDa protein A(hsp-1)	GO:0000003~reproduction,GO:0002119~nematode larval development,GO:0006898~receptor-mediated endocytosis,GO:0006915~apoptotic process,GO:0008340~determination of adult lifespan,GO:0009408~response to heat,GO:0009792~embryo development ending in birth or egg hatching,GO:0010171~body morphogenesis,GO:0040011~locomotion,GO:0042147~retrograde transport, endosome to Golgi,GO:0051729~germline cell cycle…
kars-1	Lysine--tRNA ligase(kars-1)	GO:0000003~reproduction,GO:0001934~positive regulation of protein phosphorylation,GO:0002119~nematode larval development,GO:0006412~translation,GO:0006418~tRNA aminoacylation for protein translation,GO:0006430~lysyl-tRNA aminoacylation,GO:0008340~determination of adult lifespan,GO:0009792~embryo development ending in birth or egg hatching,GO:0010171~body morphogenesis,GO:0010629~negative regulati…
spe-4	Presenilin spe-4(spe-4)	GO:0000003~reproduction,GO:0006509~membrane protein ectodomain proteolysis,GO:0006816~calcium ion transport,GO:0006996~organelle organization,GO:0007219~Notch signaling pathway,GO:0007220~Notch receptor processing,GO:0007286~spermatid development,GO:0008105~asymmetric protein localization,GO:0016485~protein processing,GO:0042987~amyloid precursor protein catabolic process,GO:0043066~negative regu…
Y53C12B.2	RNA-binding protein pno-1(Y53C12B.2)	GO:0000003~reproduction,GO:0007276~gamete generation,GO:0009792~embryo development ending in birth or egg hatching,GO:0040035~hermaphrodite genitalia development,
rgs-10	Regulator of G-protein signaling rgs-10(rgs-10)	GO:0000003~reproduction,GO:0007275~multicellular organism development,GO:0009792~embryo development ending in birth or egg hatching,GO:0009968~negative regulation of signal transduction,GO:0043547~positive regulation of GTPase activity,
mup-4	Transmembrane matrix receptor MUP-4(mup-4)	GO:0000003~reproduction,GO:0002119~nematode larval development,GO:0006898~receptor-mediated endocytosis,GO:0006915~apoptotic process,GO:0007155~cell adhesion,GO:0007275~multicellular organism development,GO:0018996~molting cycle, collagen and cuticulin-based cuticle,GO:0030163~protein catabolic process,GO:0040011~locomotion,GO:0071688~striated muscle myosin thick filament assembly,
C09H10.10	hypothetical protein(C09H10.10)	GO:0000003~reproduction,GO:0002119~nematode larval development,GO:0009792~embryo development ending in birth or egg hatching,GO:0018996~molting cycle, collagen and cuticulin-based cuticle,
C53H9.2	hypothetical protein(C53H9.2)	GO:0000003~reproduction,GO:0002119~nematode larval development,GO:0006898~receptor-mediated endocytosis,GO:0009792~embryo development ending in birth or egg hatching,GO:0040035~hermaphrodite genitalia development,GO:0042254~ribosome biogenesis,
D.1. Annotation of downregulated DEGs in the nematodes exposed to WWTP influent
rpc-2	DNA-directed RNA polymerase subunit beta(rpc-2)	GO:0000003~reproduction,GO:0002119~nematode larval development,GO:0006351~transcription, DNA-templated,GO:0006383~transcription from RNA polymerase III promoter,GO:0006915~apoptotic process,GO:0007281~germ cell development,GO:0008406~gonad development,GO:0009792~embryo development ending in birth or egg hatching,
rpoa-12	DNA-directed RNA polymerase subunit(rpoa-12)	GO:0000003~reproduction,GO:0002119~nematode larval development,GO:0006351~transcription, DNA-templated,GO:0006363~termination of RNA polymerase I transcription,GO:0006898~receptor-mediated endocytosis,GO:0009792~embryo development ending in birth or egg hatching,
dsl-5	Delta-like protein(dsl-5)	GO:0000003~reproduction,GO:0001708~cell fate specification,GO:0007154~cell communication,GO:0007275~multicellular organism development,GO:0040020~regulation of meiotic nuclear division,GO:0042127~regulation of cell proliferation,
his-35	Histone H2A(his-35)	GO:0000003~reproduction,GO:0002119~nematode larval development,GO:0006342~chromatin silencing,GO:0009792~embryo development ending in birth or egg hatching,GO:0040011~locomotion,
his-32	Histone H3(his-32)	GO:0000003~reproduction,GO:0002119~nematode larval development,GO:0006334~nucleosome assembly,GO:0009792~embryo development ending in birth or egg hatching,
lsm-5	LSM Sm-like protein(lsm-5)	GO:0000003~reproduction,GO:0000398~mRNA splicing, via spliceosome,GO:0000956~nuclear-transcribed mRNA catabolic process,GO:0006915~apoptotic process,GO:0009792~embryo development ending in birth or egg hatching,GO:0040020~regulation of meiotic nuclear division,GO:0042127~regulation of cell proliferation,
nono-1	NONO (conserved nuclear protein, aka PSF) homolog(nono-1)	GO:0000003~reproduction,GO:0000398~mRNA splicing, via spliceosome,GO:0002119~nematode larval development,GO:0006355~regulation of transcription, DNA-templated,GO:0040007~growth,GO:0040027~negative regulation of vulval development,
riok-1	Serine/threonine-protein kinase RIO1(riok-1)	GO:0000003~reproduction,GO:0002119~nematode larval development,GO:0006468~protein phosphorylation,GO:0006898~receptor-mediated endocytosis,GO:0007281~germ cell development,GO:0008406~gonad development,GO:0009792~embryo development ending in birth or egg hatching,GO:0016310~phosphorylation,GO:0019915~lipid storage,GO:0036093~germ cell proliferation,GO:0040018~positive regulation of multicellular o…
kin-29	Serine/threonine-protein kinase kin-29(kin-29)	GO:0000003~reproduction,GO:0006468~protein phosphorylation,GO:0007179~transforming growth factor beta receptor signaling pathway,GO:0007275~multicellular organism development,GO:0008340~determination of adult lifespan,GO:0009408~response to heat,GO:0016310~phosphorylation,GO:0035556~intracellular signal transduction,GO:0040010~positive regulation of growth rate,GO:0040014~regulation of multicellu…
thn-1	THaumatiN family(thn-1)	GO:0000003~reproduction,GO:0008340~determination of adult lifespan,GO:0045087~innate immune response,GO:0050829~defense response to Gram-negative bacterium,
